# Supplementary material for: Toward the Identification of Natural Antiviral Drug Candidates against Merkel Cell Polyomavirus: Computational Drug Design Approaches
Source: Pharmaceuticals (Basel). 2022 Apr 20;15(5):501. doi: 10.3390/ph15050501 (PMC9146542; doi:10.3390/ph15050501)
Supplement: Supplementary file 1 [file pharmaceuticals-15-00501-s001.zip]

Archive with 3 entries (3 files):
- Table S7.xlsx
- Supplimentary Figure (F).pdf
- Supplimentary Table (F).pdf
