# Supplementary material for: Toward the Identification of Natural Antiviral Drug Candidates against Merkel Cell Polyomavirus: Computational Drug Design Approaches
Source: Pharmaceuticals (Basel). 2022 Apr 20;15(5):501. doi: 10.3390/ph15050501 (PMC9146542; doi:10.3390/ph15050501)
Supplement: Supplementary file 1 [file pharmaceuticals-15-00501-s001.zip › Table S7.xlsx]

## Sheet: Sheet1
CID no	Canonical SMILES
72	C1=CC(=C(C=C1C(=O)O)O)O
126	O=Cc1ccc(cc1)O
135	Oc1ccc(cc1)C(=O)O
240	O=Cc1ccccc1
247	[O-]C(=O)C[N+](C)(C)C
289	Oc1ccccc1O
289	C1=CC=C(C(=C1)O)O
311	OC(=O)C(CC(=O)O)(CC(=O)O)O
370	OC(=O)c1cc(O)c(c(c1)O)O
370	C1=C(C=C(C(=C1O)O)O)C(=O)O
424	OC(=O)CC(C(=O)O)N
525	OC(=O)CC(C(=O)O)O
612	OC(=O)C(O)C
647	CC(=CCOP(=O)(O)OP(=O)(O)O)C
702	CCO
750	NCC(=O)O
750	C(C(=O)O)N
774	NCCc1cnc[nH]1
854	C(C(C(C(C=O)O)O)O)O
936	NC(=O)c1cccnc1
957	CCCCCCCCO
985	CCCCCCCCCCCCCCCC(=O)O
1150	C1=CC=C2C(=C1)C(=CN2)CCN
1182	NC(C(=O)O)C(C)C
1182	C(CC(C(=O)O)N)CN=C(N)N
1183	COC1=C(C=CC(=C1)C=O)O
1183	COc1cc(C=O)ccc1O
1195	CC(=C)CCOP(=O)(O)OP(=O)(O)O
1198	OC(=O)CC(C(C(=O)O)O)C(=O)O
1203	Oc1cc2OC(c3ccc(c(c3)O)O)C(Cc2c(c1)O)O
1254	CC1CCC(C(C1)O)C(C)C
1748	COC1=C(C=C(C=C1)CCN)O
1923	Oc1cccc2c1nccc2
2116	CC1=C(C2=C(CCC(O2)(C)CCCC(C)CCCC(C)CCCC(C)C)C(=C1O)C)C
2346	S=C=NCc1ccccc1
2346	C1=CC=C(C=C1)CN=C=S
2355	COC1=C2C=CC(=O)OC2=CC3=C1C=CO3
2371	CC(=C)C1CCC2(C1C1CCC3C(C1(C)CC2)(C)CCC1C3(C)CCC(C1(C)C)O)C(=O)O
2371	CC(=C)C1CCC2(C1C1CCC3C(C1(C)CC2)(C)CCC1C3(C)CCC(C1(C)C)O)C(=O)O
2371	CC(=C)C1CCC2(C1C3CCC4C5(CCC(C(C5CCC4(C3(CC2)C)C)(C)C)O)C)C(=O)O
2378	C1=CC=C(C=C1)C2=CC=C(C=C2)C(C3=CC=CC=C3)N4C=CN=C4
2537	CC1(C2CCC1(C(=O)C2)C)C
2758	CC12CCC(CC1)C(O2)(C)C
2758	CC1(C2CCC(O1)(CC2)C)C
3026	CCCCOC(=O)C1=CC=CC=C1C(=O)OCCCC
3314	C=CCc1ccc(c(c1)OC)O
3473	CCCCCC(CC(=O)CCC1=CC(=C(C=C1)O)OC)O
3516	OCC(COc1ccccc1OC)O
3931	CCCCCC=CCC=CCCCCCCCC(=O)O
4114	COC1=C2C(=CC3=C1OC=C3)C=CC(=O)O2
4130	COP(=S)(OC)OC1=CC=C(C=C1)[N+](=O)[O-]
4276	COC1=CC(=CC2=C1OCO2)CC=C
4650	C1=CC(=O)C=CC1=O
5281	CCCCCCCCCCCCCCCCCC(=O)O
5585	Cc1cc2c(o1)c(C)c1c(c2)c(C)cc(=O)o1
5781	C1(=O)C(=O)NC(=O)NC1=O
5997	CC(C)CCCC(C)C1CCC2C1(CCC3C2CC=C4C3(CCC(C4)O)C)C
6029	C1=CN(C(=O)NC1=O)C2C(C(C(O2)CO)O)O
6036	C(C1C(C(C(C(O1)O)O)O)O)O
6054	OCCc1ccccc1
6058	C(CS)N
6106	N[C@H](C(=O)O)CC(C)C
6106	CC(C)CC(C(=O)O)N
6137	CSCC[C@@H](C(=O)O)N
6199	C1=CC(=O)OC2=CC3=C(C=CO3)C=C21
6212	ClC(Cl)Cl
6271	CCC(=O)C1=CC=C(C=C1)O
6306	CCC(C)C(C(=O)O)N
6326	C#C
6508	C1C(C(C(CC1(C(=O)O)O)O)O)O
6549	CC(=CCCC(C)(C=C)O)C
6560	OCC(C)C
6584	CC(=O)OC
6654	CC1=CCC2CC1C2(C)C
6989	Cc1ccc(c(c1)O)C(C)C
6989	CC1=CC(=C(C=C1)C(C)C)O
7127	C=CCc1ccc(c(c1)OC)OC
7127	COC1=C(C=C(C=C1)CC=C)OC
7150	COC(=O)C1=CC=CC=C1
7461	CC1=CCC(=CC1)C(C)C
7462	CC1=CC=C(CC1)C(C)C
7463	Cc1ccc(cc1)C(C)C
7463	CC1=CC=C(C=C1)C(C)C
7504	NCc1ccccc1
7794	CC(CCC=C(C)C)CC=O
7794	O=CCC(CCC=C(C)C)C
7848	CCCS
8122	CCCCCCCCCCCCCCCCCC(=O)OCC
8193	CCCCCCCCCCCCO
8254	COC
8294	CC(=CCCC(C)(C=C)OC(=O)C)C
8468	COc1cc(ccc1O)C(=O)O
8815	COc1ccc(cc1)CC=C
8815	COC1=CC=C(C=C1)CC=C
9033	N1CC1
9064	C1C(C(OC2=CC(=CC(=C21)O)O)C3=CC(=C(C=C3)O)O)O
9231	C1=CC=C2C=CC=C2C=C1
9316	CCC=CCC=CCC=CCCCCCCCC(=O)OC
9862	CC(=O)CCC=C(C)C
10049	O[C@@H]1C[C@@H]2C([C@]1(C)CC2)(C)C
10050	O=C1CC2C([C@]1(C)CC2)(C)C
10212	CC(=CCOC1=C2C(=CC3=C1OC=C3)C=CC(=O)O2)C
10235	C1C2CNCC1C3=CC=CC(=O)N3C2
10364	CC(c1ccc(c(c1)O)C)C
10364	CC1=C(C=C(C=C1)C(C)C)O
10407	C=CC(=C)CCC=C(CCC=C(C)C)C
10465	CCCCCCCCCCCCCCCCC(=O)O
10467	CCCCCCCCCCCCCCCCCCCC(=O)O
10494	CC1(CCC2(CCC3(C(=CCC4C3(CCC5C4(CCC(C5(C)C)O)C)C)C2C1)C)C(=O)O)C
10550	OC1CC2(C(C1C)C2)C(C)C
10586	CC1=CCC(CC1)C(C)(CCC=C(C)C)O
10621	CC1C(C(C(C(O1)OCC2C(C(C(C(O2)OC3=CC(=C4C(=O)CC(OC4=C3)C5=CC(=C(C=C5)OC)O)O)O)O)O)O)O)O
10657	CC1=CCC2C(C1)C(CC=C2C)C(C)C
10659	COC1=C2C(=C(C(=C1)CC=C)OC)OCO2
10680	C1=CC=C(C=C1)C2=CC(=O)C3=CC=CC=C3O2
10742	COc1cc(cc(c1O)OC)C(=O)O
10786	OC(C(CO)O)CC=O
11005	CCCCCCCCCCCCCC(=O)O
11095	Oc1cc2OC(CC(=O)c2c(c1)O)c1ccc(c(c1)O)O
11096	O=C1CC2CCCC(C1)N2C
11142	CC(C)C1CCC(=C)C=C1
11230	CC1=CCC(CC1)(O)C(C)C
11230	CC1=CCC(CC1)(C(C)C)O
11374	Oc1ccc2c(c1)cccn2
11378	O=c1ccc2c(c1)[nH]ccc2
11463	CC1=CCC(=C(C)C)CC1
11487	C1=CC=C(C=C1)NC2=CC=CC=C2
11508	CCC(C)CCO
11527	CCCCCC(CC)O
11552	CC(C)CC=O
11636	CCCCCCCCCCCCCCCCCCCCCCCCCCC
12127	COC1=C(C=C(C=C1)C=O)O
12366	CCCCCCCCCCCCCCCC(=O)OCC
12367	CCCCCCCC(C)O
12398	CCCCCCCCCCCCCCCCC
12403	CCCCCCCCCCCCCCCCCCCCC
12404	CCCCCCCCCCCCCCCCCCCCO
12405	CCCCCCCCCCCCCCCCCCCCCC
12406	CCCCCCCCCCCCCCCCCCCCCCCCC
12407	CCCCCCCCCCCCCCCCCCCCCCCCCC
12410	CCCCCCCCCCCCCCCCCCCCCCCCCCCCCCC
12411	CCCCCCCCCCCCCCCCCCCCCCCCCCCCCCCCC
12412	CCCCCCCCCCCCCCCCCCCCCCCCCCCCCCCCCCCC
12514	CC1=CC=C(S1)C
12570	CCCC1=CC=CC=C1O
12592	CCCCCCCCCCCCCCCCCCCCCCCC
13611	C1=C(C(=O)NC(=O)N1)N
13650	C1=CC=C2C(=C1)C=C(C(=O)O2)O
13770	CN1CCC(=C2c3ccccc3C=Cc3c2cccc3)CC1.Cl
13849	CCCCCCCCCCCCCCC(=O)O
14350	C=C1CCC2OC2(CCC2C1CC2(C)C)C
14896	C=C1CCC2CC1C2(C)C
14896	CC1(C2CCC(=C)C1C2)C
14900	CCCCCCCCCCCCCCCC(=O)OCC(CO)O
14986	CC(CCCC(CCCC(C)C)C)CCCC1(C)CCc2c(O1)c(C)c(c(c2)O)C
15094	CC1=CC2C(CC1)C(=C)CCC2C(C)C
16592	CCCSSC
16724	CC1=CCC(CC1=O)C(=C)C
17100	CC1=CCC(CC1)C(O)(C)C
17100	CC1=CCC(CC1)C(C)(C)O
17121	CCCCCC(C=C)OC(=O)C
17129	CCC(C)COC(=O)C(C)CC
17868	CC1=CCC2(C1C2)C(C)C
18646	COc1ccc2c(c1)C(=O)c1c(C2=O)cccc1
18827	CCCCCC(C=C)O
19233	O=C[C@@H]([C@@H]([C@H]([C@@H](O)C)O)O)O
19233	CC(C(C(C(C=O)O)O)O)O
20497	CC(C(CO)O)O
22311	CC1=CCC(CC1)C(=C)C
24417	CSCC(C(=O)O)N
24699	CCCCCCCCCCCCCCCCCC(=O)OCC(CO)O
26397	CCCCCCCCCCCCCCCCC(=O)OCC
26447	CC1CCC(C(=O)C1)C(C)C
27867	CC1CCC(C(C1)OC(=O)C)C(C)C
31242	CCC1=CC=C(C=C1)O
31253	CC(=CCCC(=C)C=C)C
31292	CCCCCCCCCCCCCCCCCC(=O)N
31304	CC(=C)C1C2C3C4(C(C1C(=O)O2)(CC5C4(O5)C(=O)O3)O)C.CC12C3C4C(C(C1(CC5C2(O5)C(=O)O3)O)C(=O)O4)C(C)(C)O
31404	CC1=CC(=C(C(=C1)C(C)(C)C)O)C(C)(C)C
33934	CC(C)CCCCCOC(=O)C1=CC=CC=C1C(=O)OCCCCCC(C)C
34295	CC1=C(SC=C1)C
34296	CC1=CC(=CS1)C
42495	COC1=C(C=CC(=C1)[NH3+])C(=O)NC2CC[NH+](CC2)CC3=CC=CC=C3.[Cl-].[Cl-]
51283	CC(C(=O)O)[15NH2]
51283	CC(C(=O)O)N
60961	C1=NC(=C2C(=N1)N(C=N2)C3C(C(C(O3)CO)O)O)N
61235	CCCCCCC(=O)CC
62142	CCCCCCCCCCO[C@@H]1O[C@H](CO)[C@H]([C@@H]([C@H]1O)O)O
64685	CC1(C2CCC1(C(C2)O)C)C
64689	OC[C@H]1O[C@@H](O)[C@@H]([C@H]([C@@H]1O)O)O
64945	C[C@@H]1CC[C@]2([C@@H]([C@H]1C)C1=CC[C@H]3[C@@]([C@@]1(CC2)C)(C)CC[C@@H]1[C@]3(C)CC[C@@H](C1(C)C)O)C(=O)O
64945	CC1CCC2(CCC3(C(=CCC4C3(CCC5C4(CCC(C5(C)C)O)C)C)C2C1C)C)C(=O)O
65084	Oc1cc2O[C@H](c3cc(O)c(c(c3)O)O)[C@H](Cc2c(c1)O)O
65084	C1C(C(OC2=CC(=CC(=C21)O)O)C3=CC(=C(C(=C3)O)O)O)O
65098	CCC[C@@H](C(=O)O)N
66520	C1=C(C=C(C(=C1O)C(=O)O)O)O
68081	CC(=CCOC1=C2C=CC(=O)OC2=CC3=C1C=CO3)C
68148	C=CCC1=CC=C(C=C1)O
68171	CCCCCCCCCCCCCCCCCCCCCCCCCCO
68345	CCCCCCCCCCCCCCCCCCCCCCCCCCCCCCCO
68346	CC(=CC(=O)C(C)(C)C=C)C
68406	CCCCCCCCCCCCCCCCCCCCCCCCCCCCO
68570	CC12CCC3C(C1CCC2O)CCC4=C3C=CC(=C4)O
68972	CCCCCCCCCCCCCCCCCCCCCCCCCCCCCCO
69421	CCCCCCCCCCCCCCCC(=O)N
69600	COC1=CC(=C(C=C1)C=O)O
69894	COC1=C(C=C2C=CC(=O)OC2=C1)O
72300	C=CCC1=CC(=C(C=C1)O)C2=C(C=CC(=C2)CC=C)O
72303	C=CCC1=CC(=C(C=C1)O)C2=CC(=C(C=C2)O)CC=C
72326	CC(=C)C1CCC2(C1C3CCC4C5(CCC(C(C5CCC4(C3(CC2)C)C)(C)C)O)C)CO
72909	C1=CC=C2C(=C1)C(=O)C=C(C2=O)N
73145	CC1(CCC2(CCC3(C(=CCC4C3(CCC5C4(CCC(C5(C)C)O)C)C)C2C1)C)C)C
73170	CC1CCC2(CCC3(C(=CCC4C3(CCC5C4(CCC(C5(C)C)O)C)C)C2C1C)C)C
73207	COC1=C(C(=C2C(=C1O)C(=O)C=C(O2)C3=CC=C(C=C3)O)OC)OC
73299	CC1(CCC2(CCC3(C(=CCC4C3(CCC5C4(CCC(C5(C)CO)O)C)C)C2C1)C)C(=O)O)C
73614	CC(C)C(C(C)O)(C(=O)OCC1=CCN2C1C(CC2)O)O
75231	COC1=CC(=C(C=C1)C(=O)O)O
79730	COC1=CC=C(C=C1)C2=CC(=O)C3=C(O2)C=C(C=C3OC)OC
80309	COC1=C(C=CC2=C1C(=O)C3=CC=CC=C3C2=O)O
80790	CC1=C(C=C(C=C1)C(C)C)OC
81507	C[N+](=C1C=CC2=NC3=C(C=CC4=CC=CC=C43)OC2=C1)C
81744	CC1=CC(=C(C(=C1)C=O)O)C=O
84348	COCCC(OC)OC
90895	CC(C)C1=CC2=CCC3C(C2CC1)(CCCC3(C)C(=O)O)C
91354	CC1CCC2C1C3C(C3(C)C)CCC2=C
91472	CC1C(=O)CCC2C1(CCC3C2(CCC4(C3(CCC5(C4CC(CC5)(C)C)C)C)C)C)C
92094	CC1=CC(=CC2=C1OC(CC2)(C)CCCC(C)CCCC(C)CCCC(C)C)O
92097	CC1(CCC2(CC=C3C4(CCC5C(C(CCC5(C4CCC3(C2C1)C)C)O)(C)C)C)C)C
92157	CC(=C)C1CCC2(C1C3CCC4C5(CCC(C(C5CCC4(C3(CC2)C)C)(C)C)OC(=O)C)C)C
92729	CC1=C(C=C2CCC(OC2=C1C)(C)CCCC(C)CCCC(C)CCCC(C)C)O
92812	CC1CCC2C1C3C(C3(C)C)CCC2(C)O
92835	CC(C)CCCC(C)C1CCC2C1(CCC3C2CC=C4C3(CCC=C4)C)C
92871	CC(=O)C1=CCC2C1(CCC3C2CC=C4C3(CCC(C4)O)C)C
92987	CC(=O)CC1CCCCN1
94204	CC(C)C(=C)CCC(C)C1CCC2(C1(CCC34C2CCC5C3(C4)CCC(C5(C)C)O)C)C
94225	CC(=O)OC1CCC2(C(C1(C)C)CCC3(C2CCC4(C3=CCC5(C4CC(CC5)(C)C)C)C)C)C
94349	CC1CCC2=C(C(=O)OC2C1)C
94630	C.CCCC
96191	CC1=C(C=C2C(=C1OC)C(=O)C3=CC=CC=C3C2=O)O
96407	C=C(CC(C(=O)O)N)C(=O)O
98987	CCCCCC=CCC=CCCCCCCCC(=O)Cl
99486	CCCCCCCCCCCCCC(=O)OC1CCC2(C3CCC4(C(C3CC=C2C1)CCC4C(C)CCCC(C)C)C)C
101341	O[C@@H]1CC[C@@H]2[C@]([C@H]1C)(C)CC[C@H]1[C@@]2(C)CC[C@@]2([C@]1(C)CC[C@@]1([C@H]2CC(C)(C)CC1)C)C
101708	CC1=CC2C(CC1)C(=CCC2C(C)C)C
101977	CC(CCC=C(C)C)CCO
104813	OC(=O)CC[C@H](C(=O)[O-])N
107152	CC1CCC(CC2=C1CCC2C)C(=C)C
107905	C1C(C(OC2=CC(=CC(=C21)O)O)C3=CC(=C(C=C3)O)O)OC(=O)C4=CC(=C(C(=C4)O)O)O
108068	CC1=CCC[C@@]2(C)O[C@H]2[C@@H]2[C@@H](CC1)C(=C)C(=O)O2
111037	CC1=CCC(CC1)C(C)(C)OC(=O)C
111262	CC(C)CCCC(C)C1CCC2C1(CCC3C2CC=C4C3(CCC(C4)OC(=O)Cl)C)C
114829	Oc1ccc(cc1)[C@@H]1CC(=O)c2c(O1)cc(cc2)O
114923	CC(=O)O[C@@H]1C[C@H]2C(C)(C)C(=O)C=C[C@@]2([C@@H]2[C@]1(C)[C@@]13O[C@@H]1C(=O)OC([C@@]3(CC2)C)c1ccoc1)C
115158	C1CC(=O)C(C=C1)(C(=O)OCC2=CC=CC=C2OC3C(C(C(C(O3)CO)O)O)O)O
119034	OC[C@]1(C)[C@@H](O)[C@H](O)C[C@]2([C@H]1CC[C@@]1([C@@H]2CC=C2[C@@]1(C)CC[C@@]1([C@H]2[C@@H](C)[C@@H](CC1)C)C(=O)O)C)C
119104	C=C[C@@H](c1ccc(cc1)OC(=O)C)OC(=O)C
119831	OC1CC23CC(C1=C)C(C3CCC2C)(C)C
120678	CC1CCC2(CCC3(C(=CCC4C3(CCC5C4(CCC(C5(C)C)O)C)C)C2C1C)C(=O)O)C(=O)O
121922	C=CCS(=O)CC(C(=O)O)N
122801	CC(=O)OC1C[C@H]2C(C)(C)C(=O)C=C[C@@]2([C@@H]2[C@]1(C)[C@@]13O[C@@H]1C(=O)C(C3(CC2)C)c1ccoc1)C
122857	CC1(CCC2(CCC3(C(C2=C1)CCC4C3(CCC5C4(CCC(C5(C)C)O)C)C)C)C)C
124211	COC1=C(C2=C(C(=C1)O)C(=O)C=C(O2)C3=CC=CC=C3O)OC
124319	CC(=O)OCC(CC1=CC=CC=C1)NC(=O)C(CC2=CC=CC=C2)NC(=O)C3=CC=CC=C3
125409	C1C(C(C(C(O1)O)O)O)O
127260	COC1C2(O)COC3=CC(=O)C=CC13c1c(C2)cc(c(c1)O)O
128001	O=C1COc2cc(O)ccc2c2c(C1)cc(O)c(c2)O
128853	Oc1cc(O)c2c(c1)[o+]c(c(c2)O)c1cc(O)c(c(c1)O)O
128853	C1=C(C=C(C(=C1O)O)O)C2=[O+]C3=CC(=CC(=C3C=C2O)O)O
128861	C1=CC(=C(C=C1C2=[O+]C3=CC(=CC(=C3C=C2O)O)O)O)O
133868	OC[C@H]1O[C@@H](OC[C@]2(C)[C@H](O)CC[C@@]3([C@@H]2CCC(=C)C3CCC2=CCOC2=O)C)[C@@H]([C@H]([C@@H]1O)O)O
145742	OC(=O)[C@@H]1CCCN1
145742	C1CC(NC1)C(=O)O
145857	c1ccc(cc1)c1ccc2c([o+]1)cccc2.[O-][Cl+3]([O-])([O-])[O-]
145857	C1=CC=C(C=C1)C2=[O+]C3=CC=CC=C3C=C2.[O-]Cl(=O)(=O)=O
147806	C1=CC=C(C=C1)C2C(C(=O)C3=CC=CC=C3O2)O
155173	CC1CC2C(CC=C1CCC(=O)C)C(=C)C(=O)O2
155493	COC1=C(C(=C2C(=C1O)C(=O)C=C(O2)C3=CC(=C(C=C3)O)O)OC)OC
155934	C[C@@H]1CC[C@]2([C@H]([C@H]1C)C1=CC[C@H]3[C@@]([C@@]1(CC2)C)(C)CCC1[C@]3(C)CC(O)[C@@H](C1(C)C)O)C(=O)O
156117	CC1CC2C(CC(=O)C3=COC(=C23)C1=O)C(C)C
159278	C1=CC(=CC=C1CCOC2C(C(C(C(O2)CO)O)O)O)O
160544	CC1(C(O1)COC2=C3C=CC(=O)OC3=CC4=C2C=CO4)C
160608	CC[C@H](C(C)C)CC[C@H]([C@H]1CC[C@@H]2[C@]1(C)CC[C@H]1[C@H]2C(=O)C=C2[C@]1(C)CC[C@@H](C2)O)C
160799	CC1=CC2C(CCC(C2CC1)(C)O)C(C)C
164531	OS(=O)(=O)O.O=C1N=C(N(C1)C)N.NCCc1c[nH]c2c1cc(O)cc2.O
168796	CC1=CCCC2(C1CC(CC2)C(=C)C(=O)O)C
169539	CC1OC(=O)c2c(C1O)cccc2O
169731	N#CCc1cc2c([nH]1)cccc2
171488	COC1=C(C=C(C=C1)C2=CC(=O)C3=C(C(=C(C(=C3O2)OC)O)OC)O)OC
173183	CC(C)C(C)CCC(C)C1CCC2C1(CCC3C2CC=C4C3(CCC(C4)O)C)C
176489	CC1(CCC2C1CC3C(CC2=C)OC(=O)C3=C)O
180441	CCCCCCCCC1CC(=O)CC1=O
181686	COc1cc(OC)c2c(c1)CCc1c2ccc(c1)O
182232	Oc1cc2O[C@@H](c3ccc(c(c3)O)O)[C@H](Cc2c(c1)O)O
193567	CC(CCC(=C(C)C)C)C1CCC2C1(CCC3C2CC=C4C3(CCC(C4)O)C)C
197081	C1=CC(=C(C=C1C2=[O+]C3=CC(=CC(=C3C=C2OC4C(C(C(C(O4)CO)O)O)O)O)O)O)O.[Cl-]
198346	C1CC(=O)NC1C(=O)O.C(CC(C(=O)O)N)CN=C(N)N
222284	CCC(CCC(C)C1CCC2C1(CCC3C2CC=C4C3(CCC(C4)O)C)C)C(C)C
222515	Oc1ccc2c(c1)OCC1(C2c2cc(O)c(cc2C1)O)O
225688	CC1CCC2(C(C1C)C1=CCC3C(C1(CC2)C)(C)CCC1C3(C)CCC(C1(C)C)O)C
225689	OC1CCC2(C(C1(C)C)CCC1(C2CC=C2C1(C)CCC1(C2CC(C)(C)CC1)C)C)C
235321	COC1=C(C=C(C=C1)C2C3COC(C3(CO2)O)C4=CC(=C(C=C4)OC)OC)OC
237332	C1=C(OC(=C1)C=O)CO
244297	O=C1CCC2C(C1C)(C)CCC1C2(C)CCC2(C1(C)CCC1(C2CC(C)(C)CC1)C)C
246728	CCCCCC(=O)CC
247860	CC(=O)C1CCC2C1(CCC3C2CC=C4C3(CCC=C4)C)C
248856	CC(=O)OCC(=O)C1CCC2C1(CCC3C2CC=C4C3(CCC(C4)O)C)C
259846	CC(=C)C1CCC2(C1C3CCC4C5(CCC(C(C5CCC4(C3(CC2)C)C)(C)C)O)C)C
262105	CC(C)CCCC(C)C1CCC2C1(CCC3C2CC=C4C3(CCC(C4)OC)C)C
331783	COc1ccc(cc1)[C@]12Oc3c([C@]2(O)[C@@H]([C@@H]([C@H]1c1ccccc1)C(=O)N(C)C)O)c(OC)cc(c3)OC
339816	O=C1OCC(C1)CC[C@@]1(C)[C@H](C)C(=O)CC23C1CCC=C3C(=O)OC2
339816	CC1C(=O)CC23COC(=O)C2=CCCC3C1(C)CCC4CC(=O)OC4
345510	CC(=O)OC1CCC2(C(C1(C)C)CCC1(C2CC=C2C1(C)CCC1(C2CC(C)(C)CC1)C)C)C
358832	COC1=C(C=C(C=C1)C2=CC(=O)C3=C(C(=C(C(=C3O2)OC)OC)OC)O)OC
392170	CC1(CCC2(CC=C3C4(CCC5C(C(=O)CCC5(C4CCC3(C2C1)C)C)(C)C)C)C)C
393601	COc1ccc(cc1)[C@]12Oc3c([C@]2(O)[C@@H]([C@@H]([C@H]1c1ccccc1)C(=O)OC)O)c(OC)cc(c3)OC
393602	COc1ccc(cc1)[C@]12Oc3c([C@]2(O)[C@@H](C[C@H]1c1ccccc1)O)c(OC)cc(c3)OC
394161	CN1CCC2(C1CC(=O)CC2)C3=CC(=C(C=C3)OC)OC.Cl
400072	CC(=O)OC1=CC=C(C=C1)C(C=C)OC(=O)C
439192	OCC1(O)OC[C@@H]([C@H]([C@@H]1O)O)O
439195	O[C@H]1COC([C@@H]([C@H]1O)O)O
439230	CC(CCO)(CC(=O)O)O
439246	C1C(OC2=CC(=CC(=C2C1=O)O)O)C3=CC=C(C=C3)O
439503	C1=CC=C(C(=C1)CO)OC2C(C(C(C(O2)CO)O)O)O
439733	CC1=CC(=O)C(CC1)C(=C)C
439764	O[C@H]1CO[C@@H]([C@@H]([C@H]1O)O)O
440080	C(C1C(C(C(C(O1)OC2(C(C(C(O2)CO)O)O)COC3(C(C(C(O3)CO)O)O)CO)O)O)O)O
440308	O[C@@H]1[C@@H](COC(=O)c2cc(O)c(c(c2)O)O)O[C@H]([C@@H]([C@H]1O)OC(=O)c1cc(O)c(c(c1)O)O)OC(=O)c1cc(O)c(c(c1)O)O
440832	C1=CC(=CC=C1C2=[O+]C3=CC(=CC(=C3C=C2O)O)O)O
440833	Oc1cc2O[C@H](c3ccc(c(c3)O)O)[C@H]([C@H](c2c(c1)O)O)O
440936	C1=CC(=CC=C1O)OC2C(C(C(C(O2)CO)O)O)O
440966	CC1(C2CCC(C2)C1=C)C
441005	CC1=CC2C(CCC(=C2CC1)C)C(C)C
441491	CCC=S=O
441848	CC1CC(C(C(O1)OC2CCC3(C4C(CCC3(C2)O)C5(CCC(C5(C(=O)C4O)C)C6=COC(=O)C=C6)O)C=O)O)OC(=O)C
442393	CC(=C)C1CCC2(CCCC(=C)C2C1)C
442428	CC1C(C(C(C(O1)OC2C(C(C(OC2OC3=CC(=C4C(=O)CC(OC4=C3)C5=CC=C(C=C5)O)O)CO)O)O)O)O)O
442431	CC1C(C(C(C(O1)OCC2C(C(C(C(O2)OC3=CC(=C4C(=O)CC(OC4=C3)C5=CC=C(C=C5)O)O)O)O)O)O)O)O
442460	CC(=O)OC1CC2CCC1(C2(C)C)C
442478	CC1CCC2=C(C1)OC=C2C
442495	CC1CCC(=C(C)C)C(=O)C1
442662	COC1=C(C=CC(=C1)C2=CC(=O)C3=C(C(=C(C(=C3O2)OC)OC)O)O)O
443158	C=C[C@@](CCC=C(C)C)(O)C
443160	CC1=CC[C@H](C=C1)C(C)C
443160	CC1=CCC(C=C1)C(C)C
444539	OC(=O)/C=C/c1ccccc1
444972	OC(=O)/C=C/C(=O)O
444972	C(=CC(=O)O)C(=O)O
445639	CCCCCCCC/C=CCCCCCCCC(=O)O
445639	CCCCCCCCC=CCCCCCCCC(=O)O
445858	COc1cc(/C=C/C(=O)O)ccc1O
445858	COC1=C(C=CC(=C1)C=CC(=O)O)O
445995	CC(=CCCC(=CCOP(=O)(O)OP(=O)(O)O)C)C
446611	OC(=O)/C=C/c1ccc(cc1O)O
446611	C1=CC(=C(C=C1O)O)C=CC(=O)O
471426	O[C@@H]1C[C@@]2(C)[C@H](C([C@@H]1O)(C)C)CC[C@@]1([C@@H]2CC=C2[C@@]1(C)CC[C@@]1([C@H]2[C@](C)(O)[C@H](C)CC1)C(=O)O)C
520895	CCC1SC(SS1)CC
521229	CCC(C(C)C)C=CC(C1CCC2C1(C)CCC1C2=CCC2C1(C)CCC(C2)O)C
521496	C=C1CCC2C(=C1)C(CCC2C)C(C)C
530427	CC(C)C1CCC2(C3C1C(C2=C)CC3)C
530428	CC1=CC(=O)C2C3C1C2(C)CCCC3(C)C
560398	CCCSSCC(C(=O)O)N
578929	CC1=CCCC2(C13CC(C3CC2)(C)C)C
632255	COC1=C(C=C(C=C1)C2=CC(=O)C3=C(C(=C(C(=C3O2)OC)OC)O)O)OC
637520	COC(=O)/C=C/c1ccccc1
637542	C1=CC(=CC=C1C=CC(=O)O)O
637566	OC/C=C(/CCC=C(C)C)C
637566	CC(=CCCC(=CCO)C)C
638011	O=C/C=C(/CCC=C(C)C)C
638011	CC(=CCCC(=CC=O)C)C
638072	CC(=CCCC(=CCCC(=CCCC=C(C)CCC=C(C)CCC=C(C)C)C)C)C
641301	C1=CC(=CC=C1C=CC=O)O
643820	OC/C=C(CCC=C(C)C)/C
689043	C1=CC(=C(C=C1C=CC(=O)O)O)O
1549040	C/C=Cc1ccc(cc1)OC
1549073	OC(=O)C(CCCN=C(N)N)N
1549778	CC(=CCCC(=CCCC(=O)C)C)C
1742210	CC1(CC2C1CCC3(C(O3)CCC2=C)C)C
1794426	O=C(O[C@@H]1C[C@@](O)(C[C@H]([C@H]1O)O)C(=O)[O-])/C=C/c1ccc(c(c1)O)O
1794426	C1C(C(C(CC1(C(=O)[O-])O)OC(=O)C=CC2=CC(=C(C=C2)O)O)O)O
1794427	C1C(C(C(CC1(C(=O)O)O)OC(=O)C=CC2=CC(=C(C=C2)O)O)O)O
3032853	CC1CCC(C2C1C=CC(C2)C)C(C)C
3033836	CCCCCCCCCCCCCCCCCC(=O)[O-]
3035039	CCC1CCC(=C2C(=O)C(OC2=O)C)O1
3036261	NC(C(=O)O)CSSC[C@@H](C(=O)O)N
3080775	CSSCC(C(=O)O)N
3080808	O[C@H]1NC(=O)C(=C1)C
3083619	C1=CC=C(C=C1)C(=O)OC2C(C(C(OC2OC3=CC=CC=C3CO)CO)O)O
3083845	COC1=C(C(=C2C(=C1O)C(=O)C=C(O2)C3=CC=C(C=C3)O)OC)O
3084131	C1C2C(OCC2(C(O1)C3=CC4=C(C=C3)OCO4)O)C5=CC6=C(C=C5)OCO6
3084324	CC(=O)OCC1C(C(C(C(O1)OC2=CC=CC=C2CO)O)O)O
3084407	OCC1OC(C(C(C1O)O)O)c1c(O)c(C2OC(CO)C(C(C2O)O)O)c(c2c1oc(cc2=O)c1ccc(cc1)O)O
3084727	C1C(OC2=CC(=CC(=C2C1=O)O)OC3C(C(C(C(O3)CO)O)O)O)C4=CC(=C(C=C4)O)O
3085030	CC1C2C(CC3C2(CCC4C3CC=C5C4(CCC(C5)OC6C(C(C(C(O6)CO)OC7C(C(C(C(O7)C)OC8C(C(C(C(O8)C)O)O)O)O)O)O)OC9C(C(C(C(O9)C)O)O)O)C)C)OC1(CCC(C)COC1C(C(C(C(O1)CO)O)O)O)O
3694932	OC1CC2(C)C(C(C1O)(C)C)CCC1(C2CC=C2C1(C)CCC1(C2CC(C)(C)CC1)C(=O)O)C
4272093	CC1CN(C(=NC2=CC=CC=C2Cl)S1)C(=O)C3=CC=C(C=C3)F
4484222	C=CC(c1ccc(c(c1)OC)OC(=O)C)OC(=O)C
4979367	CC1C2C(CC3C2(CCC4C3CC=C5C4(C(CC(C5)O)OC6C(C(C(CO6)O)O)OC7C(C(C(C(O7)C)O)O)O)C)C)OC1(CCC(C)COC8C(C(C(C(O8)CO)O)O)O)O
5270605	CC1C2C3CCC4C5(CCC(C(C5CCC4(C3(CCC2(CC=C1C)C)C)C)(C)C)O)C
5273755	COC1=C(C=C(C=C1)C2=CC(=O)C3=C(O2)C=C(C(=C3O)OC)O)OC
5280343	Oc1cc(O)c2c(c1)oc(c(c2=O)O)c1ccc(c(c1)O)O
5280343	C1=CC(=C(C=C1C2=C(C(=O)C3=C(C=C(C=C3O2)O)O)O)O)O
5280343	Oc1cc(O)c2c(c1)oc(c(c2=O)O)c1ccc(c(c1)O)O
5280442	COC1=CC=C(C=C1)C2=CC(=O)C3=C(C=C(C=C3O2)O)O
5280443	Oc1ccc(cc1)c1cc(=O)c2c(o1)cc(cc2O)O
5280443	C1=CC(=CC=C1C2=CC(=O)C3=C(C=C(C=C3O2)O)O)O
5280445	Oc1cc(O)c2c(c1)oc(cc2=O)c1ccc(c(c1)O)O
5280445	C1=CC(=C(C=C1C2=CC(=O)C3=C(C=C(C=C3O2)O)O)O)O
5280459	Oc1cc(O)c2c(c1)oc(c(c2=O)O[C@@H]1O[C@@H](C)[C@@H]([C@H]([C@H]1O)O)O)c1ccc(c(c1)O)O
5280460	COc1cc2ccc(=O)oc2cc1O
5280535	C1=CC(=CC=C1C=CCO)O
5280601	OC(=O)[C@H]1O[C@@H](Oc2cc(O)c3c(c2)oc(cc3=O)c2ccc(c(c2)O)O)[C@@H]([C@H]([C@@H]1O)O)O
5280637	C1=CC(=C(C=C1C2=CC(=O)C3=C(C=C(C=C3O2)OC4C(C(C(C(O4)CO)O)O)O)O)O)O
5280666	COc1cc(ccc1O)c1cc(=O)c2c(o1)cc(cc2O)O
5280746	C1C(C(C(O1)OC2C(C(C(OC2OC3=CC(=C4C(=C3)OC(=CC4=O)C5=CC=C(C=C5)O)O)CO)O)O)O)(CO)O
5280794	CCC(C=CC(C)C1CCC2C1(CCC3C2CC=C4C3(CCC(C4)O)C)C)C(C)C
5280805	CC1C(C(C(C(O1)OCC2C(C(C(C(O2)OC3=C(OC4=CC(=CC(=C4C3=O)O)O)C5=CC(=C(C=C5)O)O)O)O)O)O)O)O
5280841	OC(=O)/C=Cc1ccccc1O
5280841	C1=CC=C(C(=C1)C=CC(=O)O)O
5280863	C1=CC(=CC=C1C2=C(C(=O)C3=C(C=C(C=C3O2)O)O)O)O
5280863	Oc1ccc(cc1)c1oc2cc(O)cc(c2c(=O)c1O)O
5280934	CCC=CCC=CCC=CCCCCCCCC(=O)O
5280934	CC/C=CC/C=CC/C=CCCCCCCCC(=O)O
5280953	CC1=NC=CC2=C1NC3=C2C=CC(=C3)OC
5281112	CC=CS(=O)CC(C(=O)O)N
5281115	CCCC/C=C/C=C/C=CCCCCCCCC(=O)O
5281125	CCCCCCCCCCCC=CCCCCC(=O)O
5281148	CCCCCCCC=CC(C#CC#CC(C=C)O)O
5281149	CCCCCCCC=CCC#CC#CC(C=C)O
5281168	CCCC=CC=O
5281326	CC=C(CCC(C)C1CCC2C1(CCC3C2CC=C4C3(CCC(C4)O)C)C)C(C)C
5281416	O=c1ccc2c(o1)cc(c(c2)O)O
5281516	C=C/C(=C/C/C=C(/CCC=C(C)C)C)/C
5281517	CC(=CCCC(=CCCC(=C)C=C)C)C
5281520	CC1=CCC(C=CCC(=CCC1)C)(C)C
5281520	C/C/1=CCC(C)(C)/C=C/C/C(=C/CC1)/C
5281553	C=C/C(=C/CC=C(C)C)/C
5281553	CC(=CCC=C(C)C=C)C
5281599	C1=CC(=CC=C1C2=CC(=O)C3=C(O2)C=C(C(=C3O)C4=C(C=C(C5=C4OC(=CC5=O)C6=CC=C(C=C6)O)O)O)O)O
5281600	C1=CC(=CC=C1C2=CC(=O)C3=C(O2)C(=C(C=C3O)O)C4=C(C=CC(=C4)C5=CC(=O)C6=C(C=C(C=C6O5)O)O)O)O
5281603	COc1c(O)cc2c(c1O)c(=O)c(c(o2)c1ccc(c(c1)O)O)OC
5281605	C1=CC=C(C=C1)C2=CC(=O)C3=C(O2)C=C(C(=C3O)O)O
5281607	C1=CC=C(C=C1)C2=CC(=O)C3=C(C=C(C=C3O2)O)O
5281612	COC1=C(C=C(C=C1)C2=CC(=O)C3=C(C=C(C=C3O2)O)O)O
5281613	CC1C(C(C(C(O1)OCC2C(C(C(C(O2)OC3=CC(=C4C(=C3)OC(=CC4=O)C5=CC(=C(C=C5)OC)O)O)O)O)O)O)O)O
5281614	C1=CC(=C(C=C1C2=C(C(=O)C3=C(O2)C=C(C=C3)O)O)O)O
5281616	C1=CC=C(C=C1)C2=C(C(=O)C3=C(C=C(C=C3O2)O)O)O
5281628	COC1=C(C2=C(C=C1O)OC(=CC2=O)C3=CC=C(C=C3)O)O
5281654	COc1cc(ccc1O)c1oc2cc(O)cc(c2c(=O)c1O)O
5281654	COc1cc(ccc1O)c1oc2cc(O)cc(c2c(=O)c1O)O
5281654	COC1=C(C=CC(=C1)C2=C(C(=O)C3=C(C=C(C=C3O2)O)O)O)O
5281672	C1=C(C=C(C(=C1O)O)O)C2=C(C(=O)C3=C(C=C(C=C3O2)O)O)O
5281691	COc1cc(O)c2c(c1)oc(c(c2=O)O)c1ccc(c(c1)O)O
5281703	COC1=CC=CC(=C1C2=CC(=O)C3=C(C(=C(C(=C3O2)OC)OC)OC)O)O
5281717	Oc1ccc(c(c1)O)/C=C/c1cc(O)cc(c1)O
5281761	C1=CC(=C(C=C1C=CC(=O)OC2C(C(C(C(O2)CO)O)O)O)O)O
5281780	C1C(C(C(CC1(C(=O)O)O)OC(=O)C=CC2=CC(=C(C=C2)O)O)OC(=O)C=CC3=CC(=C(C=C3)O)O)O
5281792	O=C(O[C@@H](C(=O)O)Cc1ccc(c(c1)O)O)/C=C/c1ccc(c(c1)O)O
5281792	C1=CC(=C(C=C1CC(C(=O)O)OC(=O)C=CC2=CC(=C(C=C2)O)O)O)O
5281855	C1=C2C3=C(C(=C1O)O)OC(=O)C4=CC(=C(C(=C43)OC2=O)O)O
5281855	Oc1cc2c(=O)oc3c4c2c(c1O)oc(=O)c4cc(c3O)O
5281912	CCCCCC(C=CC1C=CC(=O)C1CCCCCCC(=O)O)O
5282102	OC[C@H]1O[C@@H](Oc2c(oc3c(c2=O)c(O)cc(c3)O)c2ccc(cc2)O)[C@@H]([C@H]([C@@H]1O)O)O
5282152	CC1C(C(C(C(O1)OC2C(C(C(OC2OC3=CC(=C4C(=C3)OC(=CC4=O)C5=CC(=C(C=C5)O)O)O)CO)O)O)O)O)O
5283387	CCCCCCCCC=CCCCCCCCC(=O)N
5283638	CCC(CCC(C)C1CCC2C1(CCC3C2CC=C4C3(CCC(C4)O)C)C)C(=C)C
5284503	CCC=CCCO
5284507	CC(=CCCC(=CCCC(C)(C=C)O)C)C
5315263	COC1=C(C=C(C=C1)C2=C(C(=O)C3=C(C(=C(C=C3O2)OC)OC)O)OC)O
5316795	C=C([C@H]1CCC2(C1CCC1[C@@]2(C)CCC2[C@]1(C)CC[C@@H](C2(C)C)O)C)CCC1OC1(C)C
5317284	COC1=C(C2=C(C=C1O)OC(=CC2=O)C3=CC(=C(C=C3)O)O)O
5317570	CC1=CCCC(=C)C=CC(CC1)C(C)C
5318228	COC1=C(C=CC(=C1)CCC(CC(=O)CCC2=CC=CC=C2)O)O
5318484	OC[C@H]1O[C@@H](Oc2cc(OC)c(c3c2c(=O)cc(o3)c2ccccc2)OC)[C@@H]([C@H]([C@@H]1O)O)O
5318498	OC[C@H]1O[C@@H](Oc2cc(OC)c(c3c2c(=O)cc(o3)c2ccccc2OC)OC)[C@@H]([C@H]([C@@H]1O)O)O
5318506	COc1ccccc1c1cc(=O)c2c(o1)c(OC)c(cc2O)OC
5318517	CC12CCC(C(C1CCC(=C)C2CC=C3C(COC3=O)O)(C)CO)O
5318767	CC1C(C(C(C(O1)OCC2C(C(C(C(O2)OC3=C(OC4=CC(=CC(=C4C3=O)O)O)C5=CC=C(C=C5)O)O)O)O)O)O)O
5319430	COC(CCC1=CC=CC=C1)CC(=O)CCC2=CC=CC=C2
5319493	COC1=C(C=CC(=C1)O)C(=O)C=CC2=CC(=C(C=C2)O)O
5319754	CCC=C(C)C=O
5320287	COC1=C(C=C(C=C1)C2=C(C(=O)C3=C(C=C(C=C3O2)OC)O)O)O
5320399	C1=CC=C(C=C1)C2=CC(=O)C3=C(C(=C(C=C3O2)OC4C(C(C(C(O4)C(=O)O)O)O)O)O)O
5320835	C1=CC(=C(C=C1C2=C(C(=O)C3=C(C=C(C=C3O2)O)O)OC4C(C(C(C(O4)CO)O)O)O)O)OC5C(C(C(C(O5)CO)O)O)O
5320844	C1=CC(=C(C=C1C2=C(C(=O)C3=C(C=C(C=C3O2)O)O)O)O)OC4C(C(C(C(O4)CO)O)O)O
5320946	COc1cc(O)c2c(c1)oc(c(c2=O)O)c1ccc(cc1)O
5321504	CCC(=C(C)C)CCC(C)C1CCC2C1(CCC3C2=CCC4C3(CCC(C4)O)C)C
5321949	CCCCCCC(C(C=CC(CCCCCCC(=O)O)O)O)O
5322111	CC1=CCCC(=C)C2CC(C2CC1)(C)C
5352449	CC(=C)C=CCCCC(=CCCC(C)(C=C)O)C
5354503	CCC(CCC(C)C1CCC2C1(CCC3C2CC=C4C3(CCC(C4)OC(=O)C)C)C)C(C)C
5359596	[As]
5362620	CCCCCC=CCCC=O
5362851	CCC=C(C)CO
5366244	CC(C)CCCC(C)CCCC(C)CCCC(=CCO)C
5367460	CCC=CCC=CCC=CCCCCCCCC(=O)OCC
5370536	C1OC2=C(O1)C=C(C=C2)C=CC=CC(=O)O
5378821	CC1=C(C(CCC1)(C)C)C=CC(=CC=CC(=CC(=O)OC)C)C
5388496	C1C2C(C(C(C(O2)O)O)O)OC(=O)C3=CC(=C(C(=C3C4=C(C(=C5C6=C4C(=O)OC7=C(C(=C(C8=C(C(=C(C=C8C(=O)O1)O)O)O)C(=C67)C(=O)O5)O)O)O)O)O)O)O
5458461	COc1cc2oc(c3ccc(cc3O)O)c(c(=O)c2c(c1/C=C/C(C)C)O)CC=C(C)C
5460341	[Ca]
5460802	C1=CC(=CC=C1CC(C(=O)O)N)[OH+]
5460926	[NH3+]CCCC[C@@H](C(=O)[O-])[NH3+]
5460926	C(CC[NH3+])CC(C(=O)[O-])[NH3+]
5460957	C1=CC=C(C=C1)CC(C(=O)O)[NH3+]
5481663	CC1C(C(C(C(O1)OCC2C(C(C(C(O2)OC3=C(OC4=CC(=CC(=C4C3=O)O)O)C5=CC(=C(C=C5)O)OC)O)O)O)O)O)O
5488801	CC12CC(C3C(C1(CCC2C4=COC(=O)C=C4)O)CCC56C3(C7CC(C5)OC(O7)(O6)C)C=O)O
5489391	CC12C(CCC1(C3CCC45CC6CC(C4(C3C(C2=O)O)CO)OC(O6)(O5)C)O)C7=COC(=O)C=C7
5708351	OC[C@]1(C)[C@H](O)CC[C@@]2([C@@H]1CCC(=C)[C@H]2/C=C/C1=CCOC1=O)C
5742590	CC[C@@H](C(C)C)CC[C@H]([C@H]1CC[C@@H]2[C@]1(C)CC[C@H]1[C@H]2CC=C2[C@]1(C)CC[C@@H](C2)O[C@@H]1O[C@H](CO)[C@H]([C@@H]([C@H]1O)O)O)C
5743442	CCCCCCCCCCCCCCCCCCCCCCCCCCCCOC(=O)C=CC1=CC(=C(C=C1)O)OC
6419725	C/C(=CC=CC=C(C=CC=C(C=CC1=C(C)CCCC1(C)C)/C)/C)/C=C/C=C(/C=C/[C@H]1C(=CCCC1(C)C)C)C
6419725	CC1=C(C(CCC1)(C)C)C=CC(=CC=CC(=CC=CC=C(C)C=CC=C(C)C=CC2C(=CCCC2(C)C)C)C)C
6427475	CC1CCC2C1C=C(CC=C2C)C(C)C
6428538	CC(C)CCCC(C)CCCC(C)CCCC(=CCOC(=O)C)C
6429217	C/C=C(C=CC=C(CCC=C(C)C)/C)/C
6429302	CC(=CCC[C@]1(C)[C@H]2CC=C([C@@H]1C2)C)C
6433417	CC=C(C)CO
6438693	O=C/C=C/c1cc(OC)c(cc1O)[C@@H]1Oc2c([C@@H]1CO)cc(cc2)OC
6440397	O=C(O[C@H]([C@H](C(=O)O)O)C(=O)O)/C=C/c1ccc(c(c1)O)O
6440456	CCC(C)(C(=O)NC1CCCN1C(=O)C=CC2=CC=CC=C2)O
6442675	COC1=C(C=CC(=C1)O)C=CC(=O)C2=CC=C(C=C2)O
6451579	CC12CCCC(=C)C1CC(CC2)C(=C)C(=O)O
6453902	C1C2=CC(=C(C=C2C3=C4C=CC(=O)C=C4OCC31O)O)O
6454747	CC1(CCC2(CCC3(C(=CCC4C3(CCC5C4(CCC(=O)C5(C)C)C)C)C2C1)C)C)C
6474640	C1C(C(C(CC1(C(=O)O)OC(=O)C=CC2=CC(=C(C=C2)O)O)OC(=O)C=CC3=CC(=C(C=C3)O)O)O)O
6479915	COC(=O)C(CC1=CC(=C(C=C1)O)O)OC(=O)C=CC2=CC(=C(C=C2)O)O
6850745	CC1=CCC(CC1)C(C)(C)O.CC1=CC=C(C=C1)C(C)C.CC1=CC(=C(C=C1)C(C)C)O.CC(C)C12CCC(C1C2)(C)O.CC(=CCCC(C)(C=C)O)C
6857366	C1=C(OC(C(C1O)O)OC2C(C(C(OC2C(=O)O)O)O)O)C(=O)O
6918391	CC(=C)C1CCC(C(C1)C(=C)C)(C)C=C
7009567	CSCCC(C(=O)O)NC(=O)CCC(C(=O)O)N
7015683	CC(C)C(C(=O)O)NC(=O)CCC(C(=O)O)N
7299790	COC1=C(C=C(C=C1)C2C3COC(C3CO2)C4=CC(=C(C=C4)OC)OC)OC
9548595	C/C=C(C(C)C)/CC[C@H]([C@H]1CC[C@@H]2[C@]1(C)CC[C@H]1C2=CC[C@@H]2[C@]1(C)CC[C@@H]([C@H]2C)O)C
9798666	C1C(C(C(CC1(C(=O)O)O)O)OC(=O)C=CC2=CC(=C(C=C2)O)O)O
9823926	CC[C@@H](C(C)C)CC[C@H]([C@H]1CC[C@@H]2[C@]1(C)CC[C@H]1[C@H]2C[C@H](C2=CC(=O)CC[C@]12C)O)C
9826915	COc1ccc(cc1)[C@]12Oc3c([C@]2(O)[C@@H]([C@@H]([C@H]1c1ccccc1)C(=O)NC)O)c(OC)cc(c3)OC
9851181	CC1C(C(C(C(O1)OCC2C(C(C(C(O2)OC3=CC(=C4C(=C3)OC(=CC4=O)C5=CC=C(C=C5)O)O)O)O)O)O)O)O
9914062	C(C1C(C(C(C(O1)OC2(C(C(C(O2)COC3(C(C(C(O3)CO)O)O)CO)O)O)CO)O)O)O)O
9932254	O[C@H]1CC[C@@H]2C(=CC[C@H]3[C@@]2(C)CC[C@@]2([C@]3(C)CC[C@@]3([C@H]2CC(C)(C)CC3)C)C)C1(C)C
9932254	CC1(CCC2(CCC3(C4CC=C5C(C4(CCC3(C2C1)C)C)CCC(C5(C)C)O)C)C)C
10004345	CC1(CCC2(C(C1)C3=CCC4C5(CCC(C(C5CCC4(C3(CC2O)C)C)(C)C)O)C)CO)C
10104370	CC1=CCC(CC1)C(=C)CCC=C(C)C
10106765	C/C/1=C[C@@H](O)[C@H]2[C@H](CC(=C)C(=O)CC1)OC(=O)C2=C
10398656	CC1=C[C@@H]2[C@@H](CC1)[C@](C)(O)CC[C@H]2C(C)C
10473975	COC(C1=CCOC1=O)C[C@@H]1C(=C)CCC2[C@@]1(C)CC[C@H]([C@@]2(C)CO)O
10704181	C/C/1=CCC(C)(C)/C=C/C[C@@]2([C@@H](CC1)O2)C
10813969	OC[C@@H]1O[C@H](Oc2c(oc3c(c2=O)c(O)cc(c3)O)c2ccc(c(c2)O)O)[C@H]([C@@H]([C@H]1O)O)O
10813969	C1=CC(=C(C=C1C2=C(C(=O)C3=C(C=C(C=C3O2)O)O)OC4C(C(C(C(O4)CO)O)O)O)O)O
10856614	CC1=CCCC2(C1CC(CC2)C(=C)C)C
10906239	CC(=O)O[C@@H]1C[C@@H]2[C@]([C@@H]3[C@]1(C)C1=CC[C@H]([C@@]1(CC3)C)c1ccoc1)(C)C=CC(=O)C2(C)C
10922464	CC1=C2CC(CCC2(CCC1)C)C(=C)C(=O)O
10922465	CC1CCC(C2C1CCC(=C2)C)C(=C)C(=O)O
10931629	O=C1C[C@]2([C@@H](C1C)C2)C(C)C
10991489	OC[C@H]1O[C@H](O)[C@H]([C@H]([C@@H]1O[C@H]1O[C@H](CO)[C@H]([C@@H]([C@H]1O)O)O)O)O
11078630	OC[C@]1(C)[C@H](O)CC[C@@]2([C@@H]1CCC(=C)[C@H]2C/C=C1/C(O)COC1=O)C
11127402	CC1(CCC=C2C13CCC(C3)C2(C)C)C
11144831	CC(C)CCCC(C)C1CCC2C1(CCC3C2CC=C4C3(CCC(C4)Br)C)C
11149005	CC(=O)OCC=CC1=CC=C(C=C1)OC(=O)C
11294177	OC[C@H]1O[C@@H](Oc2cc(O)c3c(c2)oc(cc3=O)c2ccc(c(c2)OC)O)[C@@H]([C@H]([C@@H]1O)O)O
11347693	COC1(CC2=CC(=C(C=C2C3=C(C=C(C=C3)O)OC1)O)O)OC
11353625	C1C2=CC(=C(C=C2C3C1(COC4=C3C=C(C(=C4)O)C5C6=CC(=C(C=C6C7C5(COC8=C7C=CC(=C8)O)O)O)O)O)O)O
11624161	OC[C@]1(C)[C@H](O)CC[C@@]2([C@@H]1CCC(=C)[C@H]2CCC1=CCOC1=O)C
11624161	CC12CCC(C(C1CCC(=C)C2CCC3=CCOC3=O)(C)CO)O
11666871	OC[C@]1(C)CCC[C@@]2([C@@H]1CCC(=C)[C@H]2CCC1=CCOC1=O)C
11770062	CC1CCC(C2C1(CCC(=C2)C)O)C(C)C
11876195	CC12CCCC(C1CC(CC2)C(=C)C(=O)O)(C)O
11968881	C1=CC(=C(C=C1C2=C(C(=O)C3=C(C=C(C=C3O2)OC4C(C(C(C(O4)CO)O)O)O)O)O)O)OC5C(C(C(C(O5)CO)O)O)O
11980943	OC1C(COC(=O)c2cc(O)c(c(c2)O)O)OC(C(C1OC(=O)c1cc(O)c(c(c1)O)O)O)OC(=O)c1cc(O)c(c(c1)O)O.CN1C(=O)C2N(C)C=NC2N(C1=O)C.Oc1cc2OC(c3ccc(c(c3)O)O)C(Cc2c(c1)O)O
12300073	CC(=CCC[C@@]1(C)[C@H]2CCC(=C)[C@@H]1C2)C
12303662	CC[C@H](C(C)C)CC[C@H]([C@H]1CCC2[C@]1(C)CC[C@H]1[C@H]2CC=C2[C@]1(C)CC[C@@H](C2)O)C
12303902	CC([C@@H]1CC[C@@]2([C@@H]3[C@H]1[C@H]2C(=CC3)C)C)C
12304093	C1=CC(=CC=C1C2=CC(=O)C3=C(C=C(C=C3O2)OC4C(C(C(C(O4)CO)O)O)O)O)O
12304612	CC1C2CC2(CC1=O)C(C)C
12308714	CC(=O)O[C@@H]1C[C@@H]2[C@]([C@@H]3[C@]1(C)C1=CC(=O)[C@H]([C@@]1(CC3)C)c1ccoc1)(C)C=CC(=O)C2(C)C
12308716	CC(=O)O[C@@H]1C[C@@H]2[C@]([C@@H]3[C@]1(C)C1=CC(=O)[C@@H]([C@@]1(CC3)C)c1ccoc1)(C)C=CC(=O)C2(C)C
12309060	CCC(CCC(C)C1CCC2C1(CCC3C2CC=C4C3(CCC(C4)OC5C(C(C(C(O5)CO)O)O)O)C)C)C(C)C
12310829	O=C(O[C@H]1C[C@@](O)(C[C@@H]([C@H]1O)O)C(=O)O)/C=C/c1ccc(c(c1)O)O
12442794	CC(C)C1CCC2C1(CCC3(C2(CCC4(C3CC=C5C4CCC(C5(C)C)O)C)C)C)C
12443122	COC1=C(C=CC(=C1)C2=CC(=O)C3=C(C(=C(C(=C3O2)OC)O)OC)O)O
12760132	CC(C)CCCC(C)C1CCC2(C1(CCC34C2CCC5C3(C4)CCC(C5(C)C)O)C)C
12835430	COc1cc(/C=C/COC(=O)C)ccc1O
12874819	COC(=O)C[C@@H]1[C@@]2(C)[C@@H](OC(=O)C)C[C@H]([C@@]3([C@@H]2[C@H]([C@H]([C@@]1(C)C1=C(C)[C@@H](C[C@@H]1OC(=O)C)c1ccoc1)OC(=O)/C(=C/C)/C)OC3)C)OC(=O)C
13833114	CC(CCC(C)C(=C)C)C1CCC2C1(CCC3C2CC=C4C3(CCC(C4)O)C)C
13844301	CC1C(C(OC1C2=CC3=C(C=C2)OCO3)C4=CC(=C(C=C4)O)OC)C
13846641	COc1cc2C[C@@]3([C@H](c2cc1O)c1ccc(cc1OC3)O)O
13846641	COC1=C(C=C2C3C4=C(C=C(C=C4)O)OCC3(CC2=C1)O)O
13846649	C1C(C(C2=C(O1)C=C(C=C2)O)O)(CC3=CC(=C(C=C3)O)O)O
13846660	C1C(C(C2=C(O1)C=C(C=C2)O)O)(CC3=CC=C(C=C3)O)O
13846690	OC[C@]1(O)COc2cc(O)ccc2c2c(C1)cc(O)c(c2)O
13888973	CO[C@H]1c2ccc(cc2OC[C@]1(O)Cc1ccc(c(c1)O)O)O
13888974	CO[C@@H]1c2ccc(cc2OC[C@]1(O)Cc1ccc(c(c1)O)O)O
13888976	Oc1ccc2c(c1)OC[C@](C2=O)(O)Cc1ccc(c(c1)O)O
13962928	COC1=C(C=CC(=C1)C=CC(=O)OC2C(C(C(C(O2)CO)O)O)O)O
13963762	OC[C@H]1O[C@@H](Oc2cc(OC)c(c3c2C(=O)C[C@H](O3)c2ccccc2)OC)[C@@H]([C@H]([C@@H]1O)O)O
13983738	COc1c(oc2c(c1=O)c(O)cc(c2OC)O)c1ccc(cc1)O
13983738	COC1=C(C=C(C2=C1OC(=C(C2=O)OC)C3=CC=C(C=C3)O)O)O
14048613	C1=CC(=CC=C1C=CCOC2C(C(C(C(O2)CO)O)O)O)O
14048616	COC1=CC=C(C=C1)C=CCOC2C(C(C(C(O2)CO)O)O)O
14158117	C1=CC(=CC=C1C=CC(=O)OC2C(C(C(C(O2)CO)O)O)O)O
14167335	CC(=C)C1CCC2(C1C3CCC4C(C3(CC2)C)(CCC5C4(C(CC(=O)C5(C)C)O)C)C)C
14320459	CC(=O)OCC=CC1=CC=C(C=C1)O
14391671	CCCCCCC1CC(=O)CC1=O
14403175	NC1CC2CCCC(C1)N2C
14564587	CC(C)C1CCC2(C1C3C(=C)CCC2S3)C
14681481	CCC1(CCC2(C(C1)CCC3C2CCC4(C3CCC4=O)C)C)O
15139424	CC(=O)OC1C(OC2=CC(=CC(=C2C1=O)O)OC)C3=CC=C(C=C3)O
15411809	OC[C@]1(C)[C@H](O)CC[C@@]2([C@@H]1CCC(=C)[C@H]2C/C=C1/C(=COC1=O)O)C
15559396	CCC(CCC(C)C1CCC2C1(CCC3C2CCC4C3(CCC(C4)O)C)C)C(C)C
15560276	CC1CCC2C(C2(C)C)C3=C(CCC13)C
15560423	CC(=CCC[C@H]1C(=O)O[C@@H]2[C@@H]1[C@]1(C)CC[C@H]3C(=CC[C@@H]4[C@]3(C)CCC(=O)C4(C)C)[C@]1(C2)C)C
15560457	O[C@@H]1O[C@H](C[C@H]1[C@@H]1CC[C@]2([C@@]1(C)CC[C@H]1C2=CC[C@@H]2[C@]1(C)CCC(=O)C2(C)C)C)[C@@H](C(O)(C)C)O
15811990	CC1C(C2SC1S2=O)C
15906464	CC(=CCC[C@H]1C(=O)O[C@@H]2[C@@H]1[C@]1(C)CC[C@H]3C(=CC(=O)[C@@H]4[C@]3(C)CCC(=O)C4(C)C)[C@]1(C2)C)C
15923779	CC1=CCC2C1C3C(C3(C)C)CCC2=C
16129616	NCCCCC(C(=O)NC(C(=O)NC(C(=O)NC(C(=O)NC(C(=O)N1CCCC1C(=O)NC(C(=O)NC(C(=O)NC(C(=O)NC(C(=O)NCC(=O)NC(C(=O)NCC(=O)NC(C(=O)N1CCCC1C(=O)N)C(O)C)CO)C(O)C)CC(=O)N)C(O)C)CCCNC(=N)N)Cc1ccc(cc1)O)C(O)C)CCC(=O)N)CC(C)C)NC(=O)C(NC(=O)C(NC(=O)C(NC(=O)C(NC(=O)C(NC(=O)C(NC(=O)C(NC(=O)CNC(=O)C(NC(=O)C(C(C)C)NC(=O)C1CSSCC(N)C(=O)NC(CO)C(=O)NC(C(=O)NC(C(=O)NC(C(=O)NC(C(=O)N1)C(O)C)CO)CC(C)C)CC(=O)N)CC(C)C)CCCCN)CC(…
16219576	CC(=C)C1CCC2([C@H]1C1CCC3C([C@]1(C)CC2)(C)CC[C@@H]1C3(C)CCC(C1(C)C)O)C
16219576	CC(=C)C1CCC2([C@H]1C1CCC3C([C@]1(C)CC2)(C)CC[C@@H]1C3(C)CCC(C1(C)C)O)C
16745513	C1C2C(C(O1)C3=CC4=C(C=C3)OCO4)C(OC2C5=CC6=C(C=C5)OCO6)O
17751019	COc1cc(ccc1O)c1oc2cc(O)cc(c2c(=O)c1O[C@@H]1O[C@H](CO[C@H]2O[C@H](C)[C@H]([C@@H]([C@@H]2O)O)O)[C@H]([C@@H]([C@H]1O)O)O)O
17751024	OC[C@H]1O[C@H](O[C@@H]2[C@@H](CO)OC([C@@H]([C@H]2O)O)O)[C@@H]([C@H]([C@@H]1OC1O[C@@H](CO)[C@@H]([C@H]([C@@H]1O)O)O)O)O
20055042	O=C1O[C@H]2[C@H](C1=C)CC[C@@]1([C@]2(O)C(=C)CC[C@H]1O)C
20056065	CC1C(CC2C(C=C1CCC(=O)C)OC(=O)C2=C)O
20371837	CC=CSO
21119823	C=C[C@@H](c1ccc(cc1)OC(=O)C)O
21123503	COC(=O)C[C@H]1[C@](C)(C2=C(C)[C@@H](C[C@@H]2OC(=O)C)c2ccoc2)[C@H](OC(=O)c2ccccc2)[C@H]2[C@@H]3[C@]1(C)[C@@H](OC(=O)C)C[C@H]([C@@]3(C)CO2)OC(=O)C
21581584	C/C=C(/C(=O)O[C@@H]1[C@@H]2OC[C@]3([C@H]2[C@]([C@@H]2[C@]1(C)C1=C(C)[C@@H](C[C@@H]1OC(=O)C2)c1ccoc1)(C)[C@H](C[C@H]3OC(=O)C)OC(=O)C)C)C
21600402	C1=CC=C(C=C1)CC(=NOS(=O)(=O)[O-])SC2C(C(C(C(O2)CO)O)O)O
21679042	OC[C@]1(C)[C@H](O)CC[C@@]2([C@@H]1CCC(=C2CCC1=CCOC1=O)C)C
21722946	C1C2C(OCC(C2=O)(O1)C3=CC4=C(C=C3)OCO4)C5=CC6=C(C=C5)OCO6
21768173	CC(=O)OC1CC(C2(C3CCC4(C(CCC4(C3CCC2(C1)O)O)C5=COC(=O)C=C5)C)C=O)O
22212598	CC(C)CCCC(C)C1CCC2C1(CCC3=C2CCC4C3(CCC(C4)OC(=O)C)C)C
23242585	CCC(C)C(=O)NC1CCCN1C(=O)C=CC2=CC=CC=C2
23724573	O[C@H]1CC[C@]2(C(=CCC3C2CC[C@]2(C3CCC2[C@@H](CCC(=C)C(C)C)C)C)C1)C
24832108	Oc1cc(O)c2c(c1)oc(c(c2=O)O[C@@H]1O[C@H](CO[C@H]2O[C@@H](C)[C@@H]([C@H]([C@H]2O)O)O)[C@H]([C@@H]([C@H]1O)O)O)c1ccc(c(c1)O)O
24848167	CC1=CCC2C(C1)C2(C)C
25032406	CC(=O)OC1CC[C@]2([C@H](C1(C)C)CC[C@@]1([C@@H]2CC=C2[C@@]1(C)CCC1(C2[C@@H](C)[C@H](C)CC1)C(=O)O)C)C
25200619	C=CCS(=O)CC(C(=O)[O-])[NH3+]
25202184	CCCS(=O)CC(C(=O)[O-])[NH3+]
25244677	CC(C1CC[C@H]([C@]23[C@H]1C2C(=CC3)C)C)C
38348725	CC12CCC(CC1C(=C)C(CC2)O)C(=C)C(=O)O
44144317	C=C([C@H]1CC[C@@]2([C@@H]1CCC1[C@@]2(C)CCC2[C@]1(C)CCC(=O)C2(C)C)C)CC[C@H](C(O)(C)C)O
44146779	CC(C)(C1CC2=C(O1)C(=C3C(=C2)C=CC(=O)O3)O)O
44257614	CC1=C(C2=C(C(=C1OC)C)OC(=CC2=O)C3=CC=CC=C3O)O
44258542	OCC1O[C@@H](Oc2cc(OC)c(c3c2c(=O)cc(o3)c2ccccc2OC)OC)C([C@H]([C@@H]1O)O)O
44443280	Oc1ccc(cc1)/C=C/1COc2c(C1=O)ccc(c2)O
44567124	CC(=CCC[C@H]([C@@H]1[C@@H](O)C[C@]2([C@@]1(C)CC[C@H]1C2=CC[C@@H]2[C@]1(C)CCC(=O)C2(C)C)C)C)C
44575270	OC[C@H]1O[C@@H](OC[C@]2(C)[C@H](O)CC[C@@]3([C@@H]2CCC(=C)[C@H]3CCC2=CCOC2=O)C)[C@@H]([C@H]([C@@H]1O)O)O
44575793	O[C@@H]1O[C@H](C[C@H]1[C@@H]1CC[C@]2([C@@]1(C)CC[C@H]1C2=CC[C@@H]2[C@]1(C)CCC(=O)C2(C)C)C)[C@@H]1OC1(C)C
44575928	O[C@H]1C[C@@H](OC(=O)C)[C@]23[C@](C1)(O)CC[C@@H]1[C@@H]3[C@H](O[C@@H]2O)C[C@]2([C@]1(O)CC[C@@H]2c1ccc(=O)oc1)C
44584371	CC(=O)O[C@H]1C[C@@H](OC(=O)C)[C@@]2([C@H]3[C@@]1(C)[C@H]1CC(=O)O[C@@H]4C(=C(C)[C@@H](C4)c4ccoc4)[C@]1(C)[C@@H]([C@@H]3OC2)OC(=O)c1ccccc1)C
44584733	C1C2C(C3C(C(O2)O)OC(=O)C4=CC(=C(C(=C4C5=C(C(=C(C=C5C(=O)O3)O)O)O)O)O)O)OC(=O)C6=CC(=C(C(=C6C7=C(C(=C8C9=C7C(=O)OC2=C(C(=C(C3=C(C(=C(C=C3C(=O)O1)O)O)O)C(=C92)C(=O)O8)O)O)O)O)O)O)O
44593373	C1=CC=C(C=C1)CCC(=O)CCC=CC2=CC=CC=C2
44593583	OC[C@H]1O[C@@H](OC[C@]2(C)[C@H](O)CC[C@@]3([C@@H]2CCC(=C)[C@H]3C/C=C/2[C@H](O)COC2=O)C)[C@@H]([C@H]([C@@H]1O)O)O
44715635	COC(=O)C[C@H]1[C@@]2(C)[C@H](OC3C2=C(C)[C@@H](C3)c2cocc2)[C@@H](C2[C@]1(C)C(=O)CC=C2C)OC(=O)C
46213118	C1=CC=C(C=C1)CCC(CC(=O)CCC2=CC=CC=C2)O
52952432	CC1C2C3CCC4C5(CCC(C(C5CCC4(C3(CCC26CCC1(OC6=O)C)C)C)(C)CO)O)C
53376005	CC1C(C(C(C(O1)OCC2C(C(C(C(O2)OC3=C(OC4=CC(=C(C(=C4C3=O)O)OC)OC)C5=CC(=C(C=C5)O)OC)OC6C(C(C(C(O6)C)O)O)O)O)O)O)O)O
53754390	O=C1CC[C@]2(C(C1)CC[C@@H]1[C@@H]2CC[C@]2([C@H]1CC[C@@H]2[C@@H](CC[C@H](C(C)C)C)C)C)C
53870683	CC[C@H](C(C)C)C=C[C@H]([C@H]1CC[C@@H]2[C@]1(C)CC[C@H]1[C@H]2CC=C2[C@]1(C)CCC(C2)O)C
53996943	CC(C)CCCC(C)C1CCC2C1(CCC3C2C=CC4=CC(CCC34C)O)C
54670067	OC[C@@H]([C@H]1OC(=O)C(=C1O)O)O
56683359	CC1=C(C(=C2C(=C1O)C(=O)C=CO2)C)O
56972723	C/C=CC1=NCCCC1
57391100	Oc1ccc(cc1)C[C@@]1(O)COc2c(C1=O)ccc(c2)O
57391100	C1C(C(=O)C2=C(O1)C=C(C=C2)O)(CC3=CC=C(C=C3)O)O
57396358	Oc1ccc2c(c1)OC[C@@H](C2=O)Cc1ccc(c(c1)O)O
57396358	C1C(C(=O)C2=C(O1)C=C(C=C2)O)CC3=CC(=C(C=C3)O)O
58219327	CC=CSS(=O)C=CC
69757384	C1=CC=C(C=C1)CCC(=O)C=CCCC2=CC=C(C=C2)O
70678558	CC1=CCC2C3C1C2(CCC3C(C)C)C
71573979	CC12CC3C(CC1(CCCC2=C)O)C(=C)C(=O)O3
71573980	CC(CCC(C)O)C1=CCC2C(C1)OC(=O)C2=C
72201063	S=C1OC2(N1Cc1ccccc1)C=CC1(C=C2)OC(=S)N1Cc1ccccc1
72201063	C1=CC=C(C=C1)CN2C(=S)OC23C=CC4(C=C3)N(C(=S)O4)CC5=CC=CC=C5
73067510	C1OC2=C(O1)C=C(C=C2)C3C4C(C(OC4O)C5=CC6=C(C=C5)OCO6)C(O3)O
76419085	O=C(c1cc(O)c(c(c1)OC(=O)c1cc(O)c(c(c1)O)O)O)OC1C(COC(=O)c2cc(O)c(c(c2)OC(=O)c2cc(O)c(c(c2)O)O)O)OC(C(C1OC(=O)c1cc(O)c(c(c1)OC(=O)c1cc(O)c(c(c1)O)O)O)OC(=O)c1cc(O)c(c(c1)OC(=O)c1cc(O)c(c(c1)O)O)O)OC(=O)c1cc(O)c(c(c1)OC(=O)c1cc(O)c(c(c1)O)O)O.CC(=O)O.CC(=O)O
91699476	C1=CC=C(C=C1)CC2(C(C(C(C(O2)CO)O)O)O)O
91746804	C/C=C(/C(C)C)CC[C@H]([C@H]1CCC2([C@]1(C)CCC1C2=CCC2[C@]1(C)CC[C@@H](C2)OC(=O)C)C)C
91808874	CC1CS(=O)CC(N1)C(=O)O
91820244	CC(CSCC(C(=O)[O-])NC(=O)CCC(C(=O)[O-])[NH3+])C(=O)[O-]
100984058	OCc1ccc(c(c1O)O)C(C)C
101049584	CC12CC(C3C(C1(CCC2C4=COC(=O)C=C4)O)CCC56C3(C7CC(C5)OC(O7)(O6)C)CO)O
101277405	C1C2C(OCC2(C(O1)(C3=CC4=C(C=C3)OCO4)O)O)C5=CC6=C(C=C5)OCO6
101286204	C/C=C(/C(=O)OC1/C=C(/C)CCC2C(CC3C1C(=C)C(=O)O3)(C)O2)C
101286238	O=C[C@@H]([C@H]([C@H]([C@@H](CO[C@@H]1O[C@H](C(=O)O)[C@H]([C@@H]([C@H]1O)O)O)O)O)O)O
101289709	O[C@@H]1O[C@H](C[C@H]1[C@@H]1CC[C@]2([C@@]1(C)CC[C@H]1C2=CC[C@@H]2[C@]1(C)CC[C@@H](C2(C)C)O)C)[C@@H]1OC1(C)C
101289833	CC(=O)O[C@H]1[C@@H](O)[C@]2(C)[C@@H]([C@@]3([C@@H]1C(C)(C)C(=O)CC3)C)CC[C@@]1(C2=CC[C@H]1c1ccoc1)C
101289844	CC(=CCC[C@H]1C(=O)O[C@@H]2[C@@H]1[C@]1(C)CC[C@H]3C(=CC[C@@H]4[C@]3(C)CC[C@H](C4(C)C)O)[C@]1(C2)C)C
101337437	CC1C2C(CC3C2(CCC4C3CC=C5C4(CCC(C5)OC6C(C(C(C(O6)CO)OC7C(C(C(O7)CO)O)O)O)OC8C(C(C(C(O8)C)O)O)O)C)C)OC1(CCC(C)COC9C(C(C(C(O9)CO)O)O)O)O
101353537	COC1C2(CC3=CC(=C(C=C3C14C=C(C(=O)C=C4OC2)C5C6(CC7=CC(=C(C=C7C58C=CC(=O)C=C8OC6)O)O)O)O)O)O
101593061	OC[C@]1(C)[C@H](O)CC[C@@]2([C@@H]1CCC(=C)[C@H]2C(=O)CC1=CC(=O)OC1)C
101594607	C[C@@H]([C@H]1CC[C@]2([C@]1(C)CC[C@H]1[C@H]2CC=C2[C@]1(C)CC[C@@H](C2)O[C@H]1C[C@@H](O)[C@@H]([C@H](O1)C)O)O)O
101616641	C/C/1=C/[C@H]2OC(=O)[C@H]([C@@H]2[C@H](/C=C([C@H](CC1)O)/C)O)C
101629835	CC1CCC2(C1C2)C(C)C
101650343	O[C@@H]1O[C@H](C[C@H]1[C@@H]1CC[C@]2([C@@]1(C)CC[C@H]1C2=CC[C@@H]2[C@]1(C)CC[C@@H](C2(C)C)O)C)[C@@H](C(O)(C)C)O
101664025	CO[C@@H]1C[C@H](O[C@H]2CC[C@]3(C(=CC[C@@H]4[C@@H]3CC[C@]3([C@]4(O)CC[C@@H]3[C@@H](OC(=O)C)C)C)C2)C)O[C@@H]([C@H]1O[C@H]1C[C@H](O)[C@@H]([C@H](O1)C)O)C
101965424	CC(=O)O[C@H]1C(=O)[C@H]2[C@@]([C@@H]3[C@@]1(C)[C@H](CC3=O)c1ccoc1)(C)[C@H](O)C[C@@H]1[C@]32COC([C@]1([C@@H](C[C@@H]3O)OC(=O)C)C)O
101967116	O=C[C@]1(C)[C@H](OC(=O)C)C[C@@H]([C@]2([C@H]1[C@@H](O)[C@@H](O)[C@@]1([C@@H]2C[C@@H]([C@@]2(C1=CC[C@H]2c1ccoc1)C)OC(=O)C)C)C)O
102004474	CC(CCC=C(C)C(=O)O)C1CCC2(C1(CCC3C2=CCC4C3(CCC(C4(C)C)O)C)C)C
102004580	COC(=O)C[C@@H]1[C@@]2(C)[C@@H](OC(=O)/C=C/c3ccccc3)C[C@H]([C@@]3([C@@H]2[C@H]([C@@H]2[C@@]1(C)C1=C(C)[C@@H](C[C@H]1O2)c1ccoc1)OC3)C)O
102090424	O[C@H]1C[C@@H](O)[C@@]2([C@H]3[C@@]1(C)[C@H]1CC[C@@]4(C(=CC[C@H]4c4ccoc4)[C@]1(C)[C@@H]([C@@H]3OC2)O)C)C
102134029	C1=CC=C(C=C1)CCC(C(CC2=CC=CC=C2)C(=O)CCC3=CC=CC=C3)O
102194603	CC1CCC(=O)C(=CCC2C(C1)OC(=O)C2=C)C
102194604	CC1CCC(=O)C(=CCC2C(C(=O)OC2C1)C)C
102225232	CCC(C=CC(C)C1CCC2C1(CCC3C2=CC(C4(C3(CCC(C4)O)C)O)O)C)C(C)C
102501911	C1C(=O)OC23C1(CC4(C2C5=C(C=C(C=C5)O)OC4)O)OC(=O)C3
102581069	CC1C(C(CC(O1)OC2CCC3(C4CCC5(C(C4CC=C3C2)CC(C5C(=O)C)OC6C(C(C(C(O6)COC7C(C(C(C(O7)CO)O)O)OC8C(C(C(C(O8)CO)O)O)O)O)O)O)C)C)OC)OC9C(C(C(C(O9)C)OC(=O)C)OC)OC(=O)C
102581070	CC1C(C(CC(O1)OC2CCC3(C4CCC5(C(C4CC=C3C2)CC(C5C(=O)C)OC6C(C(C(C(O6)COC7C(C(C(C(O7)COC8C(C(C(C(O8)CO)O)O)O)O)O)OC9C(C(C(C(O9)CO)O)O)O)O)O)O)C)C)OC)OC1C(C(C(C(O1)C)OC(=O)C)OC)OC(=O)C
102581071	CC1C(C(CC(O1)OC2C(OC(CC2OC)OC3CCC4(C5CCC6(C(C5CC=C4C3)CC(C6C(=O)C)OC7C(C(C(C(O7)COC8C(C(C(C(O8)CO)O)O)OC9C(C(C(C(O9)CO)O)O)O)O)O)O)C)C)C)OC)O
118701505	COC(=O)C[C@H]1[C@@]2(C)[C@@H](OC(=O)/C(=C/C)/C)C[C@H]([C@@]3([C@@H]2C(C2[C@@]1(C)C1=C(C)[C@@H](C[C@H]1O2)c1ccoc1)OC3)C)OC(=O)C
118987248	C=C(C(C)C)CCC([C@H]1CC[C@@]2([C@]1(C)CC[C@@]13[C@H]2CC[C@@H]2[C@]3(C1)CCC(=O)C2(C)C)C)C
122130062	C1=CC(=C(C=C1CC(C(=O)O)OC(=O)C=CC2=C3C(C(OC3=C(C=C2)O)C4=CC(=C(C=C4)O)O)C(=O)O)O)O
122173158	CC1C(C(C(C(O1)OCC2C(C(C(C(O2)OC3=CC(=C4C(=O)CC(OC4=C3)C5=CC(=C(C=C5)O)O)O)O)O)O)O)O)O
122173234	Oc1ccc(cc1)c1oc2cc(O)cc(c2c(=O)c1O[C@@H]1O[C@H](CO[C@H]2O[C@@H](C)[C@@H]([C@H]([C@H]2O)O)O)[C@H]([C@@H]([C@H]1O)O)O)O
126970157	COC1=CC(=CC(=C1OC2C(C(C(C(O2)CO)O)O)O)OC)C=CC=O
129316949	CC1=C2CC(CC[C@]2(CCC1)C)C(=C)C(=O)O
129670323	CC(=O)OC1C=CC(=CC1(OC)OC(=O)C)CC=C
131752596	C1C2C3C(C(C(O2)C(=O)C4=CC(=C(C(=C4C5=C(C(=C(C=C5C(=O)O1)O)O)O)O)O)O)OC(=O)C6=CC(=O)C7(C(C6C8=C(O7)C(=C(C=C8C(=O)O3)O)O)(O)O)O)O
CASID 123085-19-8	CC(=C)CCC[C@@H]([C@@H]1CC[C@]2([C@@]1(C)CC[C@H]1[C@H]2CC[C@@H]2[C@]1(C)[C@H](O)CC(=O)C2(C)C)C)C
101664026	O[C@H]1C[C@H](O[C@H]2CC[C@]3(C(=CC[C@@H]4[C@@H]3CC[C@]3([C@]4(O)CC[C@@H]3[C@@H](O)C)C)C2)C)O[C@@H]([C@H]1O[C@H]1C[C@H](O)[C@@H]([C@H](O1)C)O[C@H]1C[C@H](O)[C@@H]([C@H](O1)C)O)C
10813969	OC[C@@H]1O[C@H](Oc2c(oc3c(c2=O)c(O)cc(c3)O)c2ccc(c(c2)O)O)[C@H]([C@@H]([C@H]1O)O)O
12304093	OC[C@H]1OC(Oc2cc(O)c3c(c2)oc(cc3=O)c2ccc(cc2)O)[C@@H]([C@H]([C@@H]1O)O)O
13846692	O=C[C@]1(O)COc2cc(O)ccc2c2c(C1)cc(O)c(c2)O
176	CC(=O)O
24892726	OC[C@H]1O[C@@H](OC2[C@@H](CO)O[C@H]([C@H]([C@H]2O)O)O)[C@H]([C@H]([C@@H]1O[C@@H]1O[C@H](CO)[C@H]([C@@H]([C@H]1O)O)O[C@@H]1O[C@H](CO)[C@H]([C@@H]([C@@H]1O)O)O)O)O
5793	OC[C@H]1OC(O)[C@@H]([C@H]([C@@H]1O)O)O
5951	OC[C@@H](C(=O)O)N
6036	OC[C@H]1OC(O)[C@@H]([C@H]([C@H]1O)O)O
6288	C[C@H]([C@@H](C(=O)O)N)O
6442675	COc1cc(O)ccc1/C=C/C(=O)c1ccc(cc1)O
73353608	COc1ccc(cc1)/C=C/1COc2c(C1=O)ccc(c2OC)O
74539967	OC[C@@H]1O[C@H]([C@@H]([C@H]1O)O)OC[C@@H]1O[C@H]([C@@H]([C@H]1O)O)O
CAS Identifier: 113963-38-5	OC[C@H]1O[C@@H](Oc2cccc(c2O)c2cc(=O)c3c(o2)c(OC)c(cc3O)OC)[C@@H]([C@H]([C@@H]1O)O)O
CAS Identifier: 113963-40-9	OC[C@H]1O[C@@H](Oc2cc(OC)c(c3c2c(=O)cc(o3)c2cccc(c2OC)OC)OC)[C@@H]([C@H]([C@@H]1O)O)O
CAS Identifier: 113963-42-1	OC[C@H]1O[C@@H](Oc2cc(OC)c(c3c2c(=O)cc(o3)c2ccc(c(c2OC)OC)O)OC)[C@@H]([C@H]([C@@H]1O)O)O
CAS Identifier: 161205-11-4	OC1C2OC(=O)c3cc(O)c(c4c3C3C(=CC(=O)C(C3(O4)O)(O)O)C(=O)OC1C1OC2COC(=O)c2cc(O)c(c(c2c2c(C(=O)O1)cc(O)c(c2O)O)O)O)O
CAS Identifier: 19587-65-6	COc1cc2oc(c3ccc(c(c3)O)OC)c(c(=O)c2c(c1OC)O)O
CAS Identifier: 26696-13-9	O=C1COc2cc(O)ccc2C(=O)c2c(C1)cc(O)c(c2)O
CAS Identifier: 4767-67-3	COc1cccc(c1OC)c1cc(=O)c2c(o1)c(OC)c(cc2O)OC
CAS Identifier: 76689-93-5	C/C=C(/C(=O)OC1C2OCC3(C2C(C2C1(C)C1=C(C)C(CC1OC(C2)O)c1ccco1)(C)C(CC3OC(=O)C)OC(=O)C)C)C
CAS Identifier: 86160-86-3	COC(=O)CC1C2(C)C(OC(=O)C(=CC)C)CC(C(C2C(C2C1(C)C1=C(C)C(CC1O2)c1ccoc1)OC(=O)C)(C)C=O)O
CASID 78916-53-7	COC(=O)CC1C2(C)C(OC3C2=C(C)C(C3)c2cocc2)C(C2C1(C)C(=O)C=CC2(C)O)O
CASID 104522-76-1	O=C(c1ccccc1)O[C@@H]1C[C@@H]2[C@]([C@@H]3[C@]1(C)C1=CC[C@H]([C@@]1(CC3)C)c1ccoc1)(C)C=CC(=O)C2(C)C
CASID 104719-70-2	CC(COC(=O)c1ccccc1C(=O)OCC(CCC(C)C)C)CCC(C)C
CASID 105377-74-0	COC(=O)C[C@H]1[C@]2(C)C3=C(C)[C@@H](C[C@H]3O[C@@H]2[C@@H]2[C@@H]3[C@]1(C)C=CC(=O)[C@@]3(C)CO2)C1=CC(=O)OC1O
CASID 105404-75-9	COC(=O)C[C@H]1[C@@]2(C)[C@H](O[C@H]3C2=C(C)[C@@H](C3)C2=CC(OC2=O)O)[C@@H]2[C@@H]3[C@]1(C)C=CC(=O)[C@@]3(C)CO2
CASID 106009-02-3	OC[C@H]1O[C@@H](Oc2cc(O)c(cc2Cc2ccccc2)OC(=O)CCc2ccc(cc2)O)[C@@H]([C@H]([C@@H]1O)O)O
CASID 106647-18-1	O[C@H]1[C@@H](O[C@H]2[C@H]([C@@H]1OC(=O)c1cc(O)c(c(c1c1c(C(=O)OC2)cc(c(c1O)O)O)O)O)OC(=O)c1cc(O)c(c(c1c1c(cc(c(c1O)O)O)C(=O)O)O)O)OC(=O)c1cc(O)c(c(c1)O)O
CASID 106807-34-5	CC(=O)O[C@@H]1CC2C(C3C1(C)C1=CC(=O)[C@@]([C@@]1(CC3)C)(OC(=O)C)C1=CC(=O)OC1O)(C)C=CC(=O)C2(C)C
CASID 24939-17-1	COc1cc(/C=C/C(=O)CC(=O)/C=C/c2ccc(cc2)O)ccc1O
CASID 29803-85-8	OC(=O)C[C@H]1[C@@]2(C)[C@H](O[C@H]3C2=C(C)C(C3)c2cocc2)[C@H]2[C@@H]3[C@]1(C)[C@@H](O)C[C@H]([C@@]3(C)CO2)O
CASID 77754-93-9	O[C@H]1CC[C@@]23[C@H](C1)Oc1c3c(ccc1O)CN(CC2)C
CASID:115713-45-6	OC[C@H]1O[C@@]([C@H]([C@@H]1O)O)(COC(=O)c1cc(O)c(c(c1)O)O)O[C@H]1O[C@H](CO)[C@H]([C@@H]([C@H]1O)O)O
CASID:121795-67-3	Oc1cc(O)c(c(c1)O)C[C@H](C(c1c(O)cc2c(c1O)C[C@H]([C@H](O2)c1cc(O)c(c(c1)O)O)OC(=O)c1cc(O)c(c(c1)O)O)c1cc(O)c(c(c1)O)O)OC(=O)c1cc(O)c(c(c1)O)O
CASID:122170-66-5	OC[C@H]1O[C@@H](O[C@@H]2[C@H](Oc3c(C2=O)c(O)cc(c3)O)c2ccc(cc2)O)[C@@H]([C@H]([C@H]1O)O)O
CASID:12597-05-6	[S-]S[S-]
CASID:126-17-0	C[C@@H]1CC[C@@]2(NC1)O[C@@H]1[C@H]([C@@H]2C)[C@@]2([C@@H](C1)[C@@H]1CC=C3[C@]([C@H]1CC2)(C)CC[C@@H](C3)O)C
CASID:126-19-2	C[C@@H]1CC[C@@]2(OC1)O[C@@H]1[C@H]([C@@H]2C)[C@@]2([C@@H](C1)[C@@H]1CC[C@@H]3[C@]([C@H]1CC2)(C)CC[C@@H](C3)O)C
CASID:126655-21-8	OC[C@@H]1[C@@H](O)[C@@H]([C@@H]2N1CC[C@H]2O)O
CASID:13111-79-0	OC[C@H]([C@H]([C@H]([C@H]([C@H](C(=O)CO)O)O)O)O)O
CASID:13241-28-6	OC[C@H]1O[C@@H](Oc2cccc3c2C(=O)c2c(C3=O)cc(cc2O)C)[C@@H]([C@H]([C@@H]1O)O)O
CASID:156798-15-1	CC/C=C/[C@]12[C@@H]3CC4N1CC[C@H]2C1(O3)C4[C@@H](/C(=C2/OC(=O)C(=C2OC)C)/O1)C
CASID:159226-00-3	CCC(C(C(=O)N1CCCC1C(=O)NC1C(=O)NC(Cc2ccccc2)C(=O)N/C=Cc2ccc(OC1c1ccccc1)cc2)N(C)C)C
CASID:163046-73-9	CC(=O)O[C@@H]1[C@H](O)[C@]23C[C@]43CC[C@@H](C([C@@H]4CC=C2[C@]2([C@@]1(C)[C@@H]([C@@H](CC(=O)[C@@H]1OC1(C)C)C)C(=O)C2)C)(C)C)O[C@@H]1OC[C@H]([C@@H]([C@H]1O)O)O
CASID:169626-12-4	COc1cc2CCN([C@H](c2c(c1O)Oc1cc2CN(C)CCc2cc1OC)[C@@H](c1ccc(c(c1)O)O)O)C
CASID:17334-58-6	OC[C@H]1OC(Oc2cc(O)cc3c2cc(OC2O[C@H](CO)[C@H]([C@@H]([C@H]2O)O)O)c([o+]3)c2ccc(cc2)O)[C@@H]([C@H]([C@@H]1O)O)O.[Cl-]
CASID:18836-52-7	CCCCC/C=C/C=C/C(=O)NCC(C)C
CASID:20834-06-4	CCCCCCCCCCCCCCCCOC(=O)CCCCCCCCCCC
CASID:22584-46-9	CO[C@@H]1O[C@H]2c3cc(O)c(cc3CCN[C@@H]2c2c1c1OCOc1cc2)OC
CASID:24321-45-7	O=C[C@]12C[C@@H](O)[C@@H](C[C@@H]1CC[C@@H]1[C@@H]2CC[C@]2([C@]1(O)CC[C@@H]2C1=CC(=O)OC1)C)O[C@@H]1O[C@@H](CC1(O)C(=O)O)C
CASID:25249-06-3	O=CC(C(C(C(C(=O)O)O)O)O)O
CASID:28903-05-1	OC(=O)C1=CC(=O)C2(C(C1c1c(cc(c(c1O2)O)O)C(=O)O)(O)O)O
CASID:35949-86-1	CCCCCCCC/C=CCCCCCCCC(=O)OC1(O)C(O)C(COC2OC(CO)C(C(C2O)O)O)OC(C1(O)O)OCCC
CASID:40039-47-2	COc1cc2CCN([C@H]3c2cc1Oc1c2C(=NCCc2cc(c1OC)OC)Cc1ccc(Oc2cc(C3)ccc2OC)cc1)C
CASID:42438-80-2	CC(CCC/C=C/CCCCNC(=O)/C=C/C=Cc1ccc2c(c1)OCO2)C
CASID:52389-15-8	CO[C@H]1C(=O)C[C@@]23[C@@]4([C@@]1(OC)O[C@@H](C4)c1c3c(OC)c(cc1)OC)N(C)CC2
CASID:52626-77-4	O[C@@H]1[C@@H](COC(=O)c2cc(O)c(c(c2)O)O)OC([C@@H]([C@H]1OC(=O)c1cc(O)c(c(c1)O)O)O)O
CASID:526-99-8	O[C@H]([C@H](C(=O)O)O)[C@H]([C@@H](C(=O)O)O)O
CASID:6040-49-9	C/C/1=C/CC(O)C(=C)C2C(CC1)C(C2)(C)C
CASID:64191-02-2	CN1CCc2cc3OCOc3cc2C(Cc2c(C1)c1OCOc1cc2)O
CASID:64767-74-4	COc1cc2c(cc1OC(=O)C)oc1c(c2=O)c(O)cc(c1)OC(=O)C
CASID:71616-00-7	CC(=O)O[C@H]1C[C@](C)(O)C2=CCC(=C2[C@@H]2[C@@H]1[C@H](C)C(=O)O2)C
CASID:82078-63-5	C[C@@H]1C(=O)O[C@H]2[C@H]1CC[C@](C1=C2[C@](C)(O)CC1=O)(C)O
CASID:85138-57-4	OC[C@H]1O[C@@H](O)[C@@H]([C@H]([C@@H]1OC(=O)c1cc(O)c(c(c1)O)O)OC(=O)c1cc(O)c(c(c1)O)O)O
CASID:855184-67-7	OC[C@H]1O[C@@H](OC[C@H]2O[C@@H](O[C@H]3[C@@H](O)CO[C@H]([C@@H]3O[C@@H]3O[C@@H](C)[C@@H]([C@H]([C@H]3O)O)O)O[C@H]3CC[C@]4([C@H](C3(C)C)CC[C@@]3([C@@H]4CC[C@H]4[C@@]53CO[C@H](C5)[C@@H]4[C@](C[C@@H](O[C@@H]3O[C@H](CO)[C@H]([C@@H]([C@H]3O)O)O)C=C(C)C)(O)C)C)C)[C@@H]([C@H]([C@@H]2O)O)O[C@@H]2OC[C@H]([C@@H]([C@H]2O)O)O)[C@@H]([C@H]([C@@H]1O)O)O
CASID:89915-37-7	OCc1cc2nccc3c2n(c1=O)c1ccccc31
CASID:93789-25-4	OC[C@H]1O[C@@H](O[C@H]2C[C@@H](C)[C@H]3[C@@](C2=O)(C)[C@H]2[C@H](OC(=O)C)C(=O)[C@@H]([C@H]4[C@@]2([C@@H](C3)OC(=O)C4)C)C)[C@@H]([C@H]([C@@H]1O)O)O
CASID:93789-26-5	OC[C@H]1O[C@@H](O[C@H]2C[C@@H](C)[C@H]3[C@@](C2=O)(C)[C@H]2[C@H](O)C(=O)[C@@H]([C@H]4[C@@]2([C@@H](C3)OC(=O)C4)C)C)[C@@H]([C@H]([C@@H]1O)O)O
CASID:98618-05-4	COc1ccc2cc1/C=CN=C(O)C(CC(C)C)N=C(C1C(O2)N(CC1)C(=O)C(N(C)C)Cc1c[nH]c2c1cccc2)O
CHEBIID 17234	OCC(C(C(C(C=O)O)O)O)O
CHEBIID:10025	NC(=O)CC[C@@H](C(=O)O)/N=CC=C1/C[C@H](NC(=C1)C(=O)O)C(=O)O
CHEBIID:15889	OC1CCC2(C(C1)CCC1C2CCC2(C1CCC2*)C)C
CHEBIID:38672	*c1c(*)c2OC(*)(c3c(*)c(*)c(c(c3*)*)*)C(C(c2c(c1*)*)(*)*)(*)*
CHEBIID:52045	O=c1[nH]c2ccccc2c(c1)C(=O)O
CHEMSPIDER 156225	CC(=O)O[C@@H]1C[C@@H]2[C@]([C@@H]3C1(C)C1=CC(=O)[C@H]([C@@]1(CC3)C)c1ccoc1)(C)C=CC(=O)C2(C)C
CHEMSPIDER 28688976	O=C(C=Cc1ccc(cc1)O)C=CC=Cc1ccc(cc1)O
CHEMSPIDER 298060	CC(=O)OC1CC2C(C)(C)C(=O)C3C(C2(C2C1(C)C14OC1C(=O)C(C4(CC2)C)c1ccoc1)C)O3
CHEMSPIDER 9079552	COc1cc(/C=C/C=C/C(=O)/C=C/c2ccc(c(c2)OC)O)ccc1O
CHEMSPIDER identifier: 23266553	O[C@@H]1C[C@@]2(C)[C@H](C([C@@H]1O)(C)C)CC[C@@]1([C@@H]2CC=C2[C@@]1(C)CC[C@@]1([C@H]2CC(C)(C)CC1)C(=O)O)C
CHEMSPIDER identifier: 24845625	COc1ccccc1c1oc2c(OC)c(OC)cc(c2c(=O)c1OC)O
CHEMSPIDER identifier: 780	OC(=O)Cc1c[nH]c2c1cccc2
CHEMSPIDER identifier: 9226811	C/C=CC1CCCCN1
CHEMSPIDER:14792	COc1cc(ccc1OC)CC1N(C)CCc2c1cc(OC)c(c2)OC
CHEMSPIDER:24770122	C1C=CC2=C(C1)c1ccccc1C=CO2
CHEMSPIDER:25942887	[NH-]CC(C)C
CHEMSPIDER:28487452	OC[C@H]1O[C@@H](Oc2ccc(c(c2)O)C(=O)/C=C/c2ccc(cc2)O)[C@@H]([C@H]([C@@H]1O)O)O[C@@H]1OC[C@]([C@H]1O)(O)CO
CHEMSPIDER:35014041	O=C1C=C2C(C3(C1C1(C)CCC(C(C1CC3)(C)C)O)C)(C)CCC1(C32OC(=O)C(C3)(C)CC1)C
CHEMSPIDER:35014611	COc1ccc2c3c1O[C@@H]1[C@@]43C[C@H](N([C@H](C2)C4=CC=C1OC)C)C1=C[C@@]2(O)[C@H]3Cc4c5[C@]2([C@H](C1=O)Oc5c(OC)cc4)CCN3C
CHEMSPIDER:35014984	OCC1OC(C(C(C1O)O)O)c1c(O)cc(c2c1oc(C)cc2=O)O
CHEMSPIDER:4476884	CCCC(CC(CCc1ccc(c(c1)OC)O)O)O
CHEMSPIDER:4477257	Oc1ccc(cc1)c1oc2cc(O)cc(c2c(=O)c1O[C@@H]1O[C@H](CO[C@@H]2O[C@@H](C)[C@@H]([C@H]([C@H]2O)O)O)[C@H]([C@@H]([C@H]1O)O)O)O
CHEMSPIDER:9462259	COc1c(C)c(OC)cc(c1C(=O)C)O
CHEMSPIDER:9933251	O=C(O[C@H]1[C@H](O)C[C@]2([C@H](C1(C)C)CC[C@@]1([C@@H]2CC[C@H]2[C@@]1(C)CC[C@@]1([C@@H]2[C@@H](CC1)C(=C)C)C(=O)O)C)C)/C=C/c1ccc(cc1)O
CID 52951892	CC(=O)O[C@@H]1C[C@@H]2[C@]([C@@H]3[C@]1(C)C1=CC(=O)[C@@]([C@@]1(CC3)C)(O)c1ccoc1)(C)C=CC(=O)C2(C)C
CID 91886694	COC(=O)C[C@@H]1[C@@]2(C)[C@@H](OC(=O)C=C(C)C)C[C@H]([C@@]3([C@@H]2[C@H]([C@@H]2[C@@]1(C)C1=C(C)[C@@H](C[C@H]1O2)c1ccoc1)OC3)C)O
CID :181292	COC(=O)c1ncc(c2c1[nH]c1c2cccc1)OC
CID :460540	CC(=O)OC1C(=O)C(C)C2C3(C1C1(C)C(CC3OC(=O)C2)C(C)CC(C1=O)O)C
CID 100067	COC1=CC(=CC(=C1O)OC)C2C3COC(C3CO2)C4=CC(=C(C(=C4)OC)O)OC
CID 100332	CC1(CC(CC2(C1=CC(=O)O2)C)O)C
CID 100771	C=CCC1=CC=C(C=C1)OC2=CC(=CC(=C2O)O)CC=C
CID 100951225	CC[C@@H](C(C)C)C/C=C(/[C@H]1CCC[C@H]2[C@H](CC[C@@H]1C)[C@@]1(C)CC[C@H](CC1=CC2)O)C
CID 100951226	CCCCCCCCC(CCCCCCCCC(CCCCCC(=O)O[C@H]1CC[C@H](/C(=C/C[C@@H]2C=CC[C@]3([C@H]2CC[C@@H]3[C@@H](CC[C@H](C(C)C)CC)C)C)/C1)C)O)O
CID 100951227	CC[C@@H](C(C)C)C/C=C(/[C@H]1CCC[C@H]2[C@H](CC[C@@H]1C)[C@@]1(C)CC[C@@H](CC1=CC2)O)C
CID 100951228	O[C@@H]1CC/C=C/[C@@H]2/C(=CC[C@H](C)[C@H](CCC2)[C@@H](C(=O)C[C@@H](C(C)C)C)C)/[C@H](CC1)C
CID 101003963	OC[C@H]1O[C@@H](S/C(=NOS(=O)(=O)O)/C[C@](CC)(O)C)[C@@H]([C@H]([C@@H]1O)O)O
CID 101091319	COC1CN2[C@H](C1)[C@@]13C[C@H]2C=CC3=CC(=O)O1
CID 101277363	CC(=O)O[C@@H]1C[C@H]2C(C)(C)[C@H](OC(=O)c3ccccc3)C[C@@H]([C@@]2([C@@H]2[C@]1(C)C1=CC[C@H]([C@@]1(CC2)C)[C@H]1CO[C@H]([C@@H](C1)O)C(O)(C)C)C)OC(=O)C
CID 101289753	COc1cc2c(cc1OC)CN1[C@H]3[C@H]2[C@H](O)CC=C3CC1
CID 101306757	O[C@H]1C[C@@H](O)[C@@]2([C@H]3[C@@]1(C)[C@H]1CC(=O)[C@]4(C(=CC[C@H]4c4ccoc4)[C@]1(C)[C@@H]([C@@H]3OC2)O)C)C
CID 101321335	O=C(c1cc(O)c(c(c1)O)O)O[C@@H]1O[C@@H]2COC(=O)c3cc(O)c(c(c3c3c(C(=O)O[C@@H]4[C@H]1OC(=O)c1cc(O)c(c5c1C1C6(C(=O)O[C@H]24)C(=O)CC(C1(O5)O)(OC16C(=O)OC2C1(O)OCC2O)O)O)cc(O)c(c3O)O)O)O
CID 101425842	COC(=O)CC1C2(C)C(OC3C2=C(C)C(C3)C2=CC(=O)OC2O)C2C3C1(C)C(OC(=O)C=C(C)C)CC(C3(C)CO2)O
CID 101525895	C1C(C(OC12CN3C(=CC=C3C=O)CO2)CO)O
CID 101525897	C1C(C(NNC1=O)C(=O)C2=CC=CO2)C(=O)N
CID 101601927	CC(=O)CC1(C(=O)C=C2C3C1(OC4=C3C(=CC(=C4O)O)C(=O)OC5C6COC(=O)C7=CC(=C(C(=C7C8=C(C(=C(C=C8C(=O)OC5C(C(O6)OC(=O)C9=CC(=C(C(=C9)O)O)O)OC2=O)O)O)O)O)O)O)O)O
CID 101650342	CC(=O)OC1C[C@@H]2[C@]([C@@H]3[C@]1(C)C1=CC[C@H]([C@@]1(CC3)C)[C@H]1COC(C(C(C1)O)O)(C)C)(C)[C@@H](OC(=O)C)C[C@H](C2(C)C)OC(=O)c1ccccc1
CID 101650373	O=C(O[C@@H]1C2OC[C@]3(C2[C@]([C@@H]2[C@]1(C)C1=CC[C@H]([C@]1(CC2)C)c1cocc1)(C)[C@H](C[C@H]3OC(=O)C)OC(=O)C)C)/C=C/c1ccccc1
CID 101690	C=C(C(C)C)CC[C@H]([C@H]1CC[C@@]2([C@]1(C)CC[C@@]13[C@H]2CC[C@@H]2[C@]3(C1)CC[C@@H]([C@H]2C)O)C)C
CID 10185	Oc1cc2O[C@H](c3ccc(c(c3)O)O)C(C(=O)c2c(c1)O)O
CID 102003051	C1CC2C34CC(C(N2C1)CC3=CC(=O)O4)O
CID 102004667	C/C/1=C/CC2(CC[C@](O2)(C)[C@@H](CC/C(=C/CC1)/C)O)C(C)C
CID 102019173	OC[C@H]1O[C@@H](O[C@@H]2C[C@@H]3CC[C@@H]4[C@@H]([C@]3(C[C@H]2O)C)CC[C@]2([C@H]4C[C@H]3[C@@H]2[C@@H]([C@]2(O3)CC[C@H](CO2)CO)C)C)[C@@H]([C@H]([C@@H]1O[C@@H]1O[C@@H](C)[C@@H]([C@H]([C@H]1O[C@@H]1O[C@@H](C)[C@@H]([C@H]([C@H]1O)O)O)O)O)O)O
CID 102065728	COc1ccc2c3c1O[C@@H]1[C@]3(CCNC2)CC[C@@H](C1)O
CID 102090424	O[C@H]1C[C@@H](O)[C@@]2([C@H]3[C@@]1(C)[C@H]1CC[C@@]4(C(=CC[C@H]4c4ccoc4)[C@]1(C)[C@@H]([C@@H]3OC2)O)C)C
CID 102146586	CC(=O)O[C@@H]1OC[C@@]23C([C@@]1(C)[C@H](OC(=O)C)C[C@@H]2O)C[C@H]([C@@]1([C@@H]3C(=O)[C@H](OC(=O)C)[C@@]2(C1=CC[C@H]2c1ccoc1)C)C)O
CID 102285346	COC(=O)C[C@H]1[C@@]2(C)[C@H](O[C@H]3C2=C(C)[C@@H](C3)C2=CC(OC2=O)O)[C@@H]([C@@H]2[C@]1(C)C(=O)C=C[C@@]2(C)C(=O)OC)O
CID 102285347	COC(=O)C[C@H]1[C@@]2(C)[C@H](OC3C2=C(C)[C@@H](C3)c2cocc2)[C@@H](C2[C@]1(C)C(=O)CC=C2C)O
CID 10256	C1=CC=C2C(=C1)C(=CN2)C=O
CID 10323149	CC1(CC(C23C1CCC(C2)(C(CC3)O)C)OC4=C(C=C(C=C4)CC=C)C5=C(C=CC(=C5)CC=C)O)C
CID 10402718	CN1CC(C23C=CC(CC2OC4=C(C=CC(=C34)C1)OC)O)O
CID 10403528	COC1C=C2CCN3C2C(C1O)C4=CC(=C(C=C4C3)OC)OC
CID 10416810	OC[C@H]1O[C@@H](OC(=O)c2cc(O)c(c(c2)O)O)[C@H]2[C@H]([C@@H]1OC(=O)C1=CC(=O)C(C3([C@@H]1c1c(C(=O)O2)cc(c(c1O3)O)O)O)(O)O)O
CID 10429233	COc1cc(CCC(=O)CC(=O)/C=C/c2ccc(c(c2)OC)O)ccc1O
CID 10477792	COC[C@@H]1Cc2cc3OCOc3c(c2[C@@H]([C@H]1COC)c1ccc(c(c1)OC)OC)OC
CID 10495449	COc1c(C)c2OC(CC(=O)c2c(c1CO)O)c1ccccc1
CID 10505484	COC(=O)C[C@H]1[C@@]2(C)[C@H](O[C@H]3C2=C(C)[C@@H](C3)c2cocc2)[C@@H]([C@@H]2[C@]1(C)C(=O)C=C[C@@]2(C)C(=O)OC)O
CID 10742	COC1=CC(=CC(=C1O)OC)C(=O)O
CID 11223782	COC[C@H]1Cc2cc(OC)c(cc2[C@H]([C@@H]1COC)c1ccc(c(c1)OC)OC)OC
CID 11232900	C1=CC2=C(C(=C1)OC3C(C(C(C(O3)CO)O)O)O)C(=CN2)CC#N
CID 11334829	O=C1C[C@H]2C(C)(C)CCC[C@@]2(c2c1cc(O)c(c2)O)C
CID 11361584	COC[C@H]1Cc2cc(OC)c(cc2[C@H]([C@@H]1COC)c1ccc2c(c1)OCO2)OC
CID 115244	[O-]C(=O)[C@@H]1CCC[N+]1(C)C
CID 11537197	Oc1ccc2c(c1)OC(c1c2c(=O)c2c(o1)cc(c(c2O)C)O)O
CID 1174	C1=CNC(=O)NC1=O
CID 11748698	C[N+]1(CCC23C=CC(CC2OC4=C(C=CC(=C34)C1)OC)O)[O-]
CID 11830997	O=C1C=C2[C@]3(O1)C[C@H]([C@H](C2)N1[C@H]3CCC1)O
CID 118701185	CO[C@@H]1C=C[C@]23C(C1)N(C[C@@H]2O)Cc1c3cc2OCOc2c1
CID 11876135	C1CN2CC3=CC4=C(C=C3C5C2C1CC(C5O)O)OCO4
CID 11962143	COC1=C(C=CC(=C1)OC2C(C(C(C(O2)CO)O)O)O)O
CID 11980944	CC1=CCC(C=C1)C(C)C.CC1=CC=C(C=C1)C(C)CC(=O)C=C(C)C.CC1=CC(=C(C=C1)CO)C.CC(=O)C=CC1=C(C(=C(C=C1)C2=C(C=C(C(=C2)O)C=CC(=O)C)O)O)C=O.CC(=O)C=CC1=CC(=C(C=C1O)C2=C(C=C(C(=C2)O)C=CC(=O)C)O)O.COC1=C(C=CC(=C1)C=CC(=O)CC(=O)C=CC2=CC(=C(C=C2)O)OC)O
CID 11988279	CC([C@@H](CC[C@H]([C@H]1CC[C@@H]2[C@]1(C)CC[C@H]1[C@H]2CCC2=CC(=O)CC[C@]12C)C)C)C
CID 122225045	C1C(C(COC12CN3C(=CC=C3C=O)CO2)O)O
CID 122325	CCCCCCC=CCCCCCCCCCC(=O)O
CID 122850	Oc1ccc(cc1)[C@H]1Oc2cc(O)cc(c2C(=O)[C@@H]1O)O
CID 12308714	CC(=O)O[C@@H]1C[C@@H]2[C@]([C@@H]3[C@]1(C)C1=CC(=O)[C@H]([C@@]1(CC3)C)c1ccoc1)(C)C=CC(=O)C2(C)C
CID 123089	COc1cc(OC)cc(c1C(=O)C)OC
CID 12313583	COc1cc2c(cc1O)CN1[C@H]3[C@H]2[C@H](O)CC=C3CC1
CID 124039	CC1=C2C(=O)O[C@H]([C@@]2(CCC1)C)c1cocc1
CID 12575	COc1ccc(cc1O)C(=O)O
CID 125896	CC(=CCc1c(O)c(O)c(c2c1OC(CC2=O)c1ccc(cc1)O)OC1OC(COC2OC(C)C(C(C2O)O)O)C(C(C1O)O)O)C
CID 126	C1=CC(=CC=C1C=O)O
CID 131752947	COC1=CC(=CC(=C1OC2C(C(C(C(O2)CO)O)O)O)OC)C=CCOC3C(C(C(C(O3)CO)O)O)O
CID 13337243	C=CCC1=CC(=C(C=C1)O)C2=C(C=CC(=C2)O)O
CID 135398635	C1=NC2=C(N1C3C(C(C(O3)CO)O)O)N=C(NC2=O)N
CID 135398638	C1=NC2=C(N1)C(=O)NC=N2
CID 13875774	CC(=O)O[C@@H]1C[C@@H]2[C@]([C@@H]3[C@]1(C)C1=CC[C@H]([C@@]1([C@H]([C@H]3OC(=O)C(O)(C)C)O)C)C1=CC(OC1=O)O)(C)C=CC(=O)C2(C)C
CID 13922639	CC(=O)C=C=C1C(CC(CC1(C)O)O)(C)C
CID 13940641	COc1cc2OC3COc4c(C3(C(=O)c2c(c1C)O)O)cccc4O
CID 13963836	CC1C(C(C(C(O1)OC2C(C(C(OC2OCCC3=CC(=C(C=C3)O)O)CO)O)OC(=O)C=CC4=CC(=C(C=C4)O)O)O)O)O
CID 13989914	COCC(CC1=CC(=C(C=C1)OC)OC)C(CC2=CC3=C(C(=C2)OC)OCO3)COC
CID 13989915	COC[C@@H]([C@H](Cc1ccc(c(c1)OC)OC)COC)Cc1cc(OC)c2c(c1)OCO2
CID 14018346	COC1Oc2ccccc2c2c1oc1cc(O)c(c(c1c2=O)O)C
CID 14018348	OC1Oc2ccccc2c2c1oc1cc(O)c(c(c1c2=O)O)C
CID 14018784	CC1C(C(C(C(O1)OC2C(C(C(OC2OCCC3=CC(=C(C=C3)O)O)COC4C(C(C(C(O4)CO)O)O)O)O)OC(=O)C=CC5=CC(=C(C=C5)O)O)O)O)O
CID 14035917	OCC1=CC[C@@H]2[C@](C[C@H]3[C@H]1C(=O)C=C3C)(C)CC[C@]12O[C@H](C[C@@H]1C)C=C(C)C
CID 14079080	O[C@H]1CC[C@]2(C(=CC[C@@H]3[C@@H]2CC[C@]2([C@H]3CC[C@@H]2[C@@H](CCC(C(C)C)C(C)C)C)C)C1)C
CID 14132346	COC1=CC(=CC(=C1O)OC)C(=O)OC2C(C(C(C(O2)CO)O)O)O
CID 14135402	CC1=CC(=O)CC(C1(CCC(C)O)O)(C)C
CID 14194026	COC(=O)C[C@@H]1[C@@]2(C)[C@@H](OC(=O)CC(C)C)C[C@H]([C@@]3([C@@H]2[C@H]([C@@H]2[C@@]1(C)C1=C(C)[C@@H](C[C@H]1O2)c1ccoc1)OC3)C)OC(=O)C
CID 14458886	COC(=O)C[C@@H]1[C@@]2(C)[C@@H](OC(=O)/C(=C/C)/C)C[C@H]([C@@]3([C@@H]2[C@H]([C@@H]2[C@@]1(C)C1=C(C)[C@@H](C[C@H]1O2)c1ccoc1)OC3)C)O
CID 14492795	COc1ccc(cc1CC=C(C)C)C1CC(=O)c2c(O1)c(CC=C(C)C)c(cc2O)O
CID 145895	OC[C@H]1O[C@@H](OC(=O)[C@@]23CC[C@H]([C@@]([C@@H]3C3=CC[C@@H]4[C@@]([C@@]3(CC2)C)(C)CCC2[C@]4(C)C[C@@H]([C@H](C2(C)C)O)O)(C)O)C)[C@@H]([C@H]([C@@H]1O)O)O
CID 14635659	C=C(C(C)C)CC[C@H]([C@H]1CC[C@@]2([C@]1(C)CC[C@@]13[C@H]2CC[C@@H]2[C@]3(C1)CCC(=O)C2(C)C)C)C
CID 14803831	C[N+]1(CCC23CCC(CC2OC4=C(C=CC(=C34)C1)OC)O)[O-]
CID 14985	C[C@@H](CCC[C@]1(C)CCc2c(O1)c(C)c(c(c2C)O)C)CCC[C@@H](CCCC(C)C)
CID 15071950	O[C@H]1C=C2CC[N+]([C@H]2[C@H]2[C@@H]1OC(=O)c1c2cc2c(c1)OCO2)([O-])C
CID 15081178	COC1Oc2cc(O)ccc2c2c1oc1cc(O)c(c(c1c2=O)O)C
CID 155160	COC1=C(C=C(C=C1)C2=C(C=CC(=C2)CC=C)O)CC=C
CID 15938	C[n+]1ccc(cc1)c1cc[n+](cc1)C.[Cl-].[Cl-]
CID 15959353	OC[C@H]1C[C@@H](Oc2c(oc3c(c2=O)c(O)cc(c3)O)c2ccc(c(c2)OC)O)[C@@H]([C@H]([C@@H]1O)O)O
CID 160472	COc1cc2[C@@H]3[C@@H](CC=C4[C@H]3N(C)CC4)O[C@@H](c2cc1OC)O
CID 160473	COc1cc2[C@@H]3[C@@H](CC=C4[C@H]3N(C)CC4)OC(=O)c2cc1OC
CID 160473	CN1CCC2=CCC3C(C21)C4=CC(=C(C=C4C(=O)O3)OC)OC
CID 160512	CC(=CC(=O)C[C@@H](c1ccc(cc1)C)C)C
CID 16061280	OC[C@H]1O[C@@H](OC(CCC/C(=C/C=C/C(=C/C=C/C(=C/C=C/C=C(/C=C/C=C(/C=C/C2=C(C)CCCC2(C)C)C)C)/C)/C)/C)(C)C)C(C([C@@H]1O)O)O
CID 16126804	C/C=C(/C(=O)O[C@@H]1C[C@@H](OC(=O)C)[C@@]2([C@H]3[C@@]41CO[C@]([C@H]4[C@@](C)([C@@H]([C@@H]3OC2)O)[C@@]12O[C@@]2(C)[C@H]2C[C@@H]1O[C@H]1[C@]2(O)C=CO1)(O)C(=O)OC)C(=O)OC)C
CID 163263	C=C[C@@](CC[C@H]1[C@](C)(O)CC[C@@H]2[C@]1(C)CCCC2(C)C)(O)C
CID 164475	OC[C@@H]([C@@H](Cc1ccc(c(c1)OC)O)CO)Cc1ccc(c(c1)OC)O.OC[C@H]1O[C@@H](O)[C@@H]([C@H]([C@@H]1O)O)O
CID 166775	OC[C@H]1O[C@]([C@H]([C@@H]1O)O)(OC[C@@]1(O[C@H]2O[C@H](CO)[C@H]([C@@H]([C@H]2O)O)O)O[C@@H]([C@H]([C@@H]1O)O)CO)CO[C@]1(CO)O[C@@H]([C@H]([C@@H]1O)O)CO
CID 167718	C[N+]1(CCC2=CC(=C(C=C2C1CC3=CC(=C(C=C3)OC)O)O)OC)C
CID 16913	CC12CCC(C2(C)C)CC1(C)O
CID 179963	OCCCc1cc2c(c(c1)OC)O[C@@H]([C@H]2C)c1ccc2c(c1)OCO2
CID 182140	COC[C@@H]1Cc2cc(OC)c3c(c2[C@@H]([C@H]1COC)c1ccc(c(c1)OC)OC)OCO3
CID 184310	CC(=O)O[C@@H]1[C@H](O)[C@@H]2[C@]([C@@H]3C1(C)C1=CC[C@H]([C@]1(C)CC3)C1=CC(=O)OC1O)(C)C=CC(=O)C2(C)C
CID 1886	O=C1OC(c2ccoc2)C2(C3(C1O3)C1(C)C(=O)CC3C(C1CC2)(C)C=CC(=O)C3(C)C)C
CID 19255	CCCCCCCCCCCCCCCCCCCCCCCCCCCCCCCC(=O)O
CID 196216	CC(C1CCC(=C)C=C1)CC(=O)C=C(C)C
CID 21600407	OC[C@H]1O[C@@H](S/C(=NOS(=O)(=O)[O-])/C)[C@@H]([C@H]([C@@H]1O)O)O
CID 2263	CC=C(C(=O)OC1CC(OC(=O)C)C2(C3C41COC(C4C(C)(C(C3OC2)O)C12OC2(C)C2CC1OC1C2(O)C=CO1)(O)C(=O)OC)C(=O)OC)C
CID 23256847	COC(=O)[C@H]1OC[C@]23[C@@H]1[C@@](C)([C@@H]([C@H]1[C@H]3[C@@]([C@@H](C[C@@H]2O)O)(CO1)C(=O)OC)O)[C@@]12O[C@@]2(C)[C@H]2C[C@@H]1O[C@H]1[C@]2(O)C=CO1
CID 23524	CCCCCCCCCCCCCCCCCCCCCCCCCCC(=O)O
CID 23671158	C=CC/C(=NOS(=O)(=O)[O-])/SC1OC(CO)C(C(C1O)O)O.[K+]
CID 237332	OCc1ccc(o1)C=O
CID 23925	[Fe]
CID 23976	[Cr]
CID 243696	CCCCCCCCCCCCCCCCCCCCCCCCCCCCCO
CID 244	OCc1ccccc1
CID 24404	P
CID 24408	BrBr
CID 24667	COc1ccc(cc1C(C)(C)C)O.COc1ccc(c(c1)C(C)(C)C)O
CID 24796982	CO[C@@H]1O[C@@H]2[C@@](C1)(O)[C@@H]1C[C@H](O2)[C@@]2([C@@]1(C)O2)[C@]1(C)[C@H](O)[C@@H]2OC[C@]3([C@H]2[C@@]2([C@H]1[C@](O)(OC2)C(=O)OC)[C@@H](OC(=O)/C(=C/C)/C)C[C@H]3OC(=O)C)C(=O)OC
CID 24813533	COC1=CC2=C(C=C1)C(=C(N2)SC)C=O
CID 27209	O=C1C=C2C(O1)(C)CCCC2(C)C
CID 298061	ON=Cc1cc(nc2c1c(OC)c(cc2OC)[N+](=O)[O-])C(F)(F)F
CID 3001497	C1C2C3C(C(C(O2)OC(=O)C4=CC(=C(C(=C4)O)O)O)OC(=O)C5=CC(=C(C6=C5C7C(=CC(=O)C(C7(O)O)(O6)O)C(=O)O3)O)O)OC(=O)C8=CC(=C(C(=C8C9=C(C(=C(C=C9C(=O)O1)O)O)O)O)O)O
CID 3002914	CO[C@@H]1C=C[C@]23[C@H](C1)N(C[C@@H]2O)[C@H](c1c3cc2OCOc2c1)O
CID 31244	COC1=CC=C(C=C1)C=O
CID 332	COc1cc(C=C)ccc1O
CID 332427	COC1=C(C=CC(=C1)CC2COC(C2CO)C3=CC(=C(C=C3)O)OC)O
CID 354009	CC1C(C(C(C(O1)OC2C(C(OC(C2OC(=O)C=CC3=CC(=C(C=C3)O)O)CO)OCCC4=CC(=C(C=C4)O)O)O)O)O)O
CID 358901	COC[C@H]([C@H](Cc1ccc(c(c1)OC)OC)COC)Cc1ccc(c(c1)OC)OC
CID 3694932	OC1CC2(C)C(C(C1O)(C)C)CCC1(C2CC=C2C1(C)CCC1(C2CC(C)(C)CC1)C(=O)O)C
CID 3862	OC(=O)C(Cn1ccc(=O)c(c1)O)N
CID 388787	COc1cc2[C@@H]3[C@@H](CC=C4[C@H]3N(C)CC4)OC(=O)c2cc1O
CID 388787	CN1CCC2=CCC3C(C21)C4=CC(=C(C=C4C(=O)O3)O)OC
CID 42607880	COc1c(C)c2OC(CC(=O)c2c(c1C=O)O)c1ccccc1
CID 42607881	OCc1c(OC)c(C)c2c(c1OC)C(=O)CC(O2)c1ccccc1
CID 42614008	OC(=O)c1coc(c1O)C
CID 441589	C1CN2CC3=CC4=C(C=C3C5C2C1=CCC5O)OCO4
CID 441593	COC1CC2C3(C=C1)C(CN2CC4=CC5=C(C=C34)OCO5)O
CID 441594	CN1CCC2=C[C@@H]([C@@H]3[C@H]([C@H]12)c1cc2OCOc2cc1C(=O)O3)O
CID 441594	CN1CCC2=CC(C3C(C21)C4=CC5=C(C=C4C(=O)O3)OCO5)O
CID 44259151	CC1C(C(C(C(O1)OC2=CC(=C3C(=C2)OC(=C(C3=O)OC4C(C(C(C(O4)CO)O)O)O)C5=CC(=C(C=C5)O)O)O)O)O)O
CID 44259247	CC1C(C(C(C(O1)OCC2C(C(C(C(O2)OC3=CC(=C4C(=C3)OC(=C(C4=O)O)C5=CC(=C(C=C5)O)O)O)O)O)O)O)O)O
CID 442706	CC(C)C(C(C)O)(C(=O)OCC1=CCN2C1CCC2)O
CID 442837	CC12CCCC(C1CC(CC2)C(C)(C)O)(C)OC3=CC(=CC(=C3O)OC4=CC=C(C=C4)CC=C)CC=C
CID 442872	C1CCN2C(C1)C34CC2C=CC3=CC(=O)O4
CID 442879	C1C(C(C(=O)O1)CC2=CC3=C(C=C2)OCO3)CC4=CC5=C(C=C4)OCO5
CID 442990	O[C@H]1[C@@H](O[C@@H]([C@H]([C@@H]1O)O)COS(=O)(=O)[O-])Oc1c(O)cc(cc1O)C(=O)O
CID 443684	C1OC2=C(O1)C=C3C4=CC=CC=C4N=CC3=C2
CID 443689	COC1=C(C=C2C3C(C(C=C4C3N(CC4)CC2=C1)O)O)O
CID 443693	C1CN2CC3=CC4=C(C=C3C15C2CC(C=C5)O)OCO4
CID 443722	CN1CCC23C=CC(CC2OC4=C(C=CC(=C34)C1)O)O
CID 443723	COc1ccc2c3c1O[C@@H]1[C@]3(CC[C@@H](C1)O)CCN(C2)C
CID 443730	CO[C@H]1O[C@@H]2CC=C3[C@H]([C@@H]2c2c1cc(OC)c(c2)OC)N(C)CC3
CID 44447598	COC1=C2C3=C(CN(CCC34C=CC(CC4O2)O)CC=C)C=C1
CID 446925	C/C(=CC=CC=C(C=CC=C(C=CC=C(CCC=C(C)C)/C)/C)/C)/C=C/C=C(/C=C/C=C(/CCC=C(C)C)C)C
CID 45479322	OC[C@H]1OC(Oc2cc(O)c3c(c2)oc(cc3=O)c2ccc(cc2)O)[C@@H]([C@H]([C@@H]1O)O)O[C@@H]1O[C@@H](C)[C@@H]([C@H]([C@H]1O)O)O
CID 46854245	Brc1cc(C)c(c(c1)C)Oc1cc(Nc2ccc(cc2)[N+](=O)[O-])c(cc1[N+](=O)[O-])[N+](=O)[O-]
CID 4757	C1=CC=C2C(=C1)N=C3C=CC=CC3=N2
CID 480860	CC(=CCC1=C(C=C2C(=C1OC)CC(CO2)C3=C(C=C(C=C3)O)O)OC)C
CID 486614	COC1=C(C=CC(=C1)C2C3COC(C3CO2)C4=CC(=C(C=C4)OC5C(C(C(C(O5)CO)O)O)O)OC)O
CID 503731	CC(=CCC1=C(C2=C(C=C1O)OC(=C2)C3=C(C=C(C=C3)O)O)OC)C
CID 5057077	Oc1ccc(cc1)C(=O)C=Cc1ccc(cc1O)O
CID 5271805	COC1=C(C=C(C=C1)C2=CC(=O)C3=C(C=C(C=C3O2)OC)O)C4=C(C=C(C5=C4OC(=CC5=O)C6=CC=C(C=C6)O)O)O
CID 5280372	COC1=C(C=CC(=C1)C=CCO)OC2C(C(C(C(O2)CO)O)O)O
CID 5280441	C1=CC(=CC=C1C2=CC(=O)C3=C(O2)C(=C(C=C3O)O)C4C(C(C(C(O4)CO)O)O)O)O
CID 5280459	Oc1cc(O)c2c(c1)oc(c(c2=O)O[C@@H]1O[C@@H](C)[C@@H]([C@H]([C@H]1O)O)O)c1ccc(c(c1)O)O
CID 5280899	O[C@@H]1CC(=C(C(C1)(C)C)/C=C/C(=C/C=C/C(=C/C=C/C=C(/C=C/C=C(/C=C/C1=C(C)C[C@H](CC1(C)C)O)C)C)/C)/C)C
CID 5280906	C/C=C1/C[C@@H](C)[C@@](C)(O)C(=O)OCC2=CCN3[C@H]2[C@H](OC1=O)CC3
CID 5281133	CC(=NOS(=O)(=O)O)SC1C(C(C(C(O1)CO)O)O)O
CID 5281223	C/C(=CC=CC=C(C=CC=C(C=C[C@]12O[C@]2(C)C[C@H](CC1(C)C)O)/C)/C)/C=C/C=C(/C=C/C1=C(C)C[C@H](CC1(C)C)O)C
CID 5281232	C/C(=CC=CC=C(C=CC=C(C(=O)O)/C)/C)/C=C/C=C(/C(=O)O)C
CID 5281235	O[C@@H]1CC(=C(C(C1)(C)C)/C=C/C(=C/C=C/C(=C/C=C/C=C(/C=C/C=C(/C=C/C1=C(C)CCCC1(C)C)C)C)/C)/C)C
CID 5281387	O=CC1=CC[C@@H]2[C@](C[C@H]3[C@@H]1C(=O)C[C@@]3(C)O)(C)CC[C@]12O[C@H](C[C@@H]1C)C=C(C)C
CID 5282102	C1=CC(=CC=C1C2=C(C(=O)C3=C(C=C(C=C3O2)O)O)OC4C(C(C(C(O4)CO)O)O)O)O
CID 52951894	CC(=O)O[C@@H]1C[C@@H]2[C@]([C@@H]3[C@]1(C)C1=CC(=O)[C@]([C@@]1(CC3)C)(O)c1ccoc1)(C)C=CC(=O)C2(C)C
CID 52952013	CC(=O)O[C@H]1C[C@@H](OC(=O)C)[C@@]2([C@H]3[C@@]1(C)[C@H]1CC[C@@]4(C(=CC[C@H]4c4ccoc4)[C@]1(C)[C@@H]([C@@H]3OC2)O)C)C
CID 52952112	O=C(c1ccccc1)O[C@@H]1C[C@H]2C(C)(C)C(=O)C=C[C@@]2([C@@H]2[C@]1(C)[C@@]13O[C@@H]1C(=O)O[C@H]([C@@]3(CC2)C)c1ccoc1)C
CID 52952216	COC(=O)C[C@H]1[C@@]2(C)[C@H](O[C@H]3C2=C(C)[C@@H](C3)c2cocc2)[C@@H]([C@@H]2[C@]1(C)C(=O)C=C[C@@]2(C)O)OC(=O)C
CID 5315202	COC1=CC(=CC2=C1C(=O)C=C(O2)C3=CC=C(C=C3)O)O
CID 5315472	O=C(CC(=O)/C=C/c1ccc(cc1)O)/C=C/c1ccc(cc1)O
CID 5316860	COC1=CC(=CC(=C1OC2C(C(C(C(O2)CO)O)O)O)OC)C=CCO
CID 5318569	COC1=CC=C(C=C1)C2=CC(=O)C3=C(O2)C(=C(C=C3O)O)C4=C(C=CC(=C4)C5=CC(=O)C6=C(C=C(C=C6O5)O)O)OC
CID 5319190	C=CCC1=C(C=CC(=C1)C2=C(C=CC(=C2)C=O)O)O
CID 5319191	C=CCC1=C(C=CC(=C1)C2=C(C=CC(=C2)O)O)O
CID 5319201	C=CCC1=CC(=C(C=C1)O)C2=C(C=CC(=C2)CC(CO)O)O
CID 5319203	C=CCC1=C(C=CC(=C1)C2=C(C=CC(=C2)CC(CO)O)O)O
CID 5320888	C=CCC1=CC(=C(C=C1)O)C2=C(C=CC(=C2)C=CC=O)O
CID 53266	C[N+]1(CCC2=CC(=C(C=C2C1CC3=CC=C(C=C3)O)O)OC)C
CID 5355457	[Ba]
CID 5359596	[As]
CID 5360523	[Cl]
CID 5377686	C1=CC=C2C(=C1)C3=CC(=NC(=C3N2)C4=CC=C(O4)CO)C(=O)O
CID 5378597	OCC1OC(Oc2c(oc3c(c2=O)c(O)cc(c3)O)c2ccc(c(c2)O)O)C(C(C1O)O)O
CID 5480249	OC[C@H]1O[C@@H](Oc2c(oc3c(c2=O)c(O)cc(c3)O)c2ccc(c(c2)O)O)[C@@H]([C@H]([C@@H]1O)O)OC(=O)c1cc(O)c(c(c1)O)O
CID 5481964	CC(=CCC1=C(C2=C(C=C1O)OC(=C(C2=O)O)C3=CC=C(C=C3)O)O)C
CID 5491556	COC[C@@H]([C@@H](Cc1cc(OC)c(c(c1)OC)O)COC)Cc1cc(OC)c2c(c1)OCO2
CID 5757	Oc1ccc2c(c1)CC[C@@H]1[C@@H]2CC[C@]2([C@H]1CC[C@@H]2O)C
CID 6209	OCC[N+](C)(C)C.[Cl-]
CID 6325460	OC[C@H]1O[C@@H](Oc2cc(O)c3c(c2)oc(c(c3=O)O[C@@H]2O[C@H](CO)[C@H]([C@@H]([C@H]2O)O)O)c2ccc(cc2)O)[C@@H]([C@H]([C@@H]1O)O)O
CID 643684	CCCCCC[C@H](C/C=CCCCCCCCC(=O)O)O
CID 6440669	OC/C=C(CC/C=C(CC/C=C(CC/C=C(CC/C=C(CC/C=C(CC/C=C(CC/C=C(CC/C=C(CC/C=C(/CC/C=C(/CC/C=C(/CCC=C(C)C)C)C)C)/C)/C)/C)/C)/C)/C)/C)/C)/C
CID 6442906	CC(=O)O[C@@H]1[C@H](O)[C@@H]2[C@]([C@@H]3C1(C)C1=C4OC(=O)/C(=CC(O)O)/[C@@H]([C@@]1(CC3)C)C4)(C)C=CC(=O)C2(C)C
CID 6450192	COC(=O)CC1C2(C)[C@@H](OC(=O)/C(=C/C)/C)C[C@H]([C@@]3(C2[C@H]([C@@H]2C1(C)C1=C(C)[C@@H](CC1O2)c1ccoc1)OC3)C)O
CID 6474893	COc1cc(/C=C/C(=O)/C=C/c2ccc(c(c2)OC)O)ccc1O
CID 6602304	OC[C@H]1O[C@@H](Oc2cc3c(O)cc(cc3[o+]c2c2ccc(c(c2)O)O)O)[C@@H]([C@H]([C@@H]1O)O)O[C@@H]1OC[C@H]([C@@H]([C@H]1O)O)O
CID 67311	COC1=C(C=CC(=C1)N=NC2=CC(=CC=C2)S(=O)(=O)O)N
CID 688492	CC1=CC(=O)CC(C1(C=CC(=O)C)O)(C)C
CID 69460	C1CC2=CC=CC=C2NC1
CID 7020	O=c1c2ccccc2oc2c1cccc2
CID 70682698	C1C(C=CC23C1N(CC2O)CC4=CC5=C(C=C34)OCO5)O
CID 71720154	C=CCC1=CC(=C(C=C1)OC2C(C(C(C(O2)CO)O)O)O)C3=C(C=CC(=C3)CC(CO)O)O
CID 71751660	CO[C@@H]1CCN2[C@H](C1)[C@@]13OC(=O)C=C3C=C[C@@H]2C1
CID 7219	C1C=CC2=CC=CC=C21
CID 72376	C1OC2=C(O1)C(=C3C(=C2)C4=CC(C(C(C4NC3=O)O)O)O)O
CID 72378	C1CN2CC3=CC4=C(C=C3C5C2C1=CC(C5O)O)OCO4
CID 73065	C1OC2=C(O1)C=C3C(=C2)C4=CC(C(C(C4NC3=O)O)O)O
CID 73157716	C1=CC2=C(C(=C1)OC3C(C(C(C(O3)COC4C(C(C(C(O4)CO)O)O)O)O)O)O)C(=CN2)CC#N
CID 73571	COC1=CC(=C2C(=O)CC(OC2=C1)C3=CC=C(C=C3)O)O
CID 76316558	CC(=O)OC1[C@H](O)[C@@H]2[C@]([C@@H]3[C@]1(C)C1=CC[C@H]([C@@]1(CC3)C)c1ccoc1)(C)CCC(=O)C2(C)C
CID 76419085	CC(=O)O.CC(=O)O.C1=C(C=C(C(=C1O)O)O)C(=O)OC2=CC(=CC(=C2O)O)C(=O)OCC3C(C(C(C(O3)OC(=O)C4=CC(=C(C(=C4)OC(=O)C5=CC(=C(C(=C5)O)O)O)O)O)OC(=O)C6=CC(=C(C(=C6)OC(=O)C7=CC(=C(C(=C7)O)O)O)O)O)OC(=O)C8=CC(=C(C(=C8)OC(=O)C9=CC(=C(C(=C9)O)O)O)O)O)OC(=O)C1=CC(=C(C(=C1)OC(=O)C1=CC(=C(C(=C1)O)O)O)O)O
CID 8067	CCCCCS
CID 8468	COC1=C(C=CC(=C1)C(=O)O)O
CID 8655	COC1=CC(=CC(=C1O)OC)C=O
CID 896	CC(=O)NCCC1=CNC2=C1C=C(C=C2)OC
CID 91820194	[O-]C(=O)[C@](Cc1ccc(cc1)O)(CC(=O)[O-])O
CID 92092	C(C(C(C(C(=O)CO)O)O)O)O
CID 92131	CC1(CCCC2(C1CCC(=C)C2CCC(C)(C=C)O)C)C
CID 94715	C1(C(C(OC(C1O)O)C(=O)O)O)O
CID 951	NCC(c1ccc(c(c1)O)O)O
CID 9548621	OC[C@H]1O[C@@H](S/C(=N/OS(=O)(=O)[O-])/CCCS(=O)C)[C@@H]([C@H]([C@@H]1O)O)O
CID 9548870	C[C@@H]1CC[C@]2([C@@H]([C@H]1C)[C@H]1CC[C@H]3[C@@]([C@@]1(CC2)C)(C)CC[C@@H]1[C@]3(C)CCCC1(C)C)C
CID 9651	COc1ccc2c3c1O[C@@H]1[C@@]3(CCN(C2)C)C=C[C@@H](C1)O
CID 969516	COC1=C(C=CC(=C1)C=CC(=O)CC(=O)C=CC2=CC(=C(C=C2)O)OC)O
CID 9796792	O=C(CC(=O)CCc1ccc(cc1)O)CCc1ccc(cc1)O
CID 9815282	C1=CC2=C(C(=C1)O)C(=CN2)C=O
CID 9823926	CC[C@@H](C(C)C)CC[C@H]([C@H]1CC[C@@H]2[C@]1(C)CC[C@H]1[C@H]2C[C@H](C2=CC(=O)CC[C@]12C)O)C
CID 9838394	COC1=C2C3=C(CNCCC34C=CC(CC4O2)O)C=C1
CID 9897771	CC1(C2CCC3(C(C2(CCC1O)C)C(=O)C=C4C3(CCC5(C4CC(CC5)(C)C(=O)O)C)C)C)C
CID: 100936097	Oc1cc(O)c2c(c1)O[C@@H]([C@@H](C2)OC(=O)c1cc(O)c(c(c1)O)O)C1=CC(=O)C2(C1c1c(cc(c(c1O2)O)O)C1Oc2cc(O)cc(c2CC1OC(=O)c1cc(O)c(c(c1)O)O)O)O
CID: 101253695	O=C1C=C/C(=c/2 3CCCCn3c3c2c(O)cc(c3)C)/C=C1
CID: 10137	C=C1C2CC[C@@H]3[C@]1(C)CCCC(C23)(C)C
CID: 10175330	O=C(OC[C@H]1O[C@@H](Oc2c(oc3c(c2=O)c(O)cc(c3)O)c2ccc(cc2)O)[C@@H]([C@H]([C@@H]1O)O)O)/C=Cc1ccc(cc1)O
CID: 101977	OCC[C@@H](CCC=C(C)C)C
CID: 10207	OCc1cc(O)c2c(c1)C(=O)c1c(C2=O)c(O)ccc1
CID: 10208	Cc1cc(O)c2c(c1)C(=O)c1c(C2=O)c(O)ccc1
CID: 102154461	CCC(C(=O)c1c(O)c(Cc2c(O)c(C)c(c(c2O)C(=O)C)OC)c(c(c1O)Cc1c(O)c(C)c(c(c1O)C(=O)C)OC)O)C
CID: 102156383	O[C@H]([C@H]1OC(=O)C(=C1O)O)COc1c(O)cc(c2c1O[C@@H]([C@@H](C2)OC(=O)c1cc(O)c(c(c1)O)O)c1cc(O)c(c(c1)O)O)O
CID: 102277991	CCC(C(=O)c1c(O)c(Cc2c(O)c(C)c(c(c2O)C(=O)C(C)C)OC)c(c(c1O)Cc1c(O)c(C)c(c(c1O)C(=O)C(C)C)OC)O)C
CID: 102402554	CCC(C(=O)c1c(O)c(Cc2c(O)c(C)c(c(c2O)C(=O)C)OC)c(c(c1O)Cc1c(O)c(C)c(c(c1O)C(=O)C(C)C)OC)O)C
CID: 10281	CC(C1=CC(=O)C(=CC1=O)C)C
CID: 1030	OCC(O)C
CID: 10442	OCCCO
CID: 10494	O[C@H]1CC[C@]2([C@H](C1(C)C)CC[C@@]1([C@@H]2CC=C2[C@@]1(C)CC[C@@]1([C@H]2CC(C)(C)CC1)C(=O)O)C)C
CID: 107683	CCCCCOc1ccc2c(c1)oc1c(n2)ccc(=O)c1
CID: 108065	COc1c(O)cc(cc1O)C1Oc2c(C[C@H]1O)c(O)cc(c2[C@@H]1[C@@H](O)[C@H](Oc2c1c(O)cc(c2)O)c1ccc(cc1)O)O
CID: 11250133	Oc1cc(O)c2c(c1)O[C@@H]([C@@H]([C@H]2c1c(O)cc(c2c1O[C@@H]([C@H](C2)O)c1ccc(c(c1)O)O)O)O)c1ccc(c(c1)O)O
CID: 11294177	OC[C@H]1O[C@@H](Oc2cc(O)c3c(c2)oc(cc3=O)c2ccc(c(c2)OC)O)[C@@H]([C@H]([C@@H]1O)O)O
CID: 114739	Oc1cccc(c1)C[C@@H]1C(=O)OC[C@H]1Cc1cccc(c1)O
CID: 114776	OC[C@H]1O[C@H]([C@@H]([C@H]([C@@H]1O)O)O)c1c(O)cc2c(c1O)c(=O)cc(o2)c1ccc(c(c1)O)O
CID: 11486	c1ccc(cc1)Nc1ccccc1.OS(=O)(=O)O
CID: 11699925	Oc1cc(O)c2c(c1)O[C@@H]([C@H]([C@@H]2c1c(O)cc(c2c1O[C@@H]([C@@H](C2)O)c1cc(O)c(c(c1)O)O)O)O)c1ccc(c(c1)O)O
CID: 119258	Oc1cc(O)c2c(c1)O[C@@H]([C@H](C2=O)O[C@@H]1O[C@@H](C)[C@@H]([C@H]([C@H]1O)O)O)c1ccc(c(c1)O)O
CID: 12035	SC[C@@H](C(=O)O)NC(=O)C
CID: 122045	OC[C@H]([C@H]([C@@H](C(=O)O)O)O)O
CID: 122130856	CC(=C)[C@@H]1CC[C@]2([C@H]1[C@H]1CC[C@H]3[C@@](C1(C)CC2)(C)CCC1[C@]3(C)CCC(=O)C1(C)C)C
CID: 12302289	OC[C@]12[C@H](O)C[C@@]3(C(=CC[C@H]4[C@@]3(C)CC[C@@H]3[C@]4(C)CC[C@@H]([C@]3(C)C=O)O)[C@@H]2CC([C@H]([C@@H]1O)O)(C)C)C
CID: 12303662	CC[C@H](C(C)C)CC[C@H]([C@H]1CCC2[C@]1(C)CC[C@H]1[C@H]2CC=C2[C@]1(C)CC[C@@H](C2)O)C
CID: 12409	CCCCCCCCCCCCCCCCCCCCCCCCCCCCC
CID: 12795736	C/C=C(C(C)C)/CC[C@H]([C@H]1CC[C@@H]2[C@]1(C)CC[C@H]1C2=CC[C@@H]2[C@]1(C)CC[C@@H](C2)O)C
CID: 128292	CCCC(=O)c1c(O)c(CC2(C)C(=C(C)C(=C(C2=O)C(=O)C(CC)C)O)O)c(c(c1OC)C)O
CID: 128839	O=C[C@@H]([C@H]([C@@H]([C@@H](COC(=O)c1cc(O)c(c(c1)O)O)O)O)O)O
CID: 12978153	C=C[C@]1(C)CC[C@H](C[C@H]1C(=C)C)C(OC(=O)C)(C)C
CID: 131331	O=C[C@]12CC[C@@H](CC1=CC[C@@H]1[C@@H]2CC[C@]2([C@H]1C[C@H](C2=O)O)C)O
CID: 13643	O=NN(Cc1ccccc1)C
CID: 13831063	Oc1cc(O)c2c(c1)O[C@@H]([C@H]([C@@H]2c1c(O)cc(c2c1O[C@@H]([C@H](C2)O)c1ccc(c(c1)O)O)O)O)c1cc(O)c(c(c1)O)O
CID: 14520967	Oc1cc(O)c2c(c1)OC(C(C2c1c(O)cc(c2c1OC(C(C2)OC(=O)c1cc(O)c(c(c1)O)O)c1cc(O)c(c(c1)O)O)O)O)c1cc(O)c(c(c1)O)O
CID: 14521014	Oc1cc(O)c2c(c1)OC1(C(C2c2c(O1)cc(c1c2OC(C(C1)OC(=O)c1cc(O)c(c(c1)O)O)c1cc(O)c(c(c1)O)O)O)O)c1cc(O)c(c(c1)O)O
CID: 146798	Oc1cc(O)c2c(c1)O[C@@H]([C@H]([C@@H]2c1c(O)cc(c2c1O[C@@H]([C@H](C2)O)c1ccc(c(c1)O)O)O)O)c1ccc(c(c1)O)O
CID: 147295	OC[C@H]1O[C@@H](OCc2cc(O)c3c(c2)C(=O)c2c(C3=O)c(O)ccc2)[C@@H]([C@H]([C@@H]1O)O)O
CID: 147299	Oc1cc(O)c2c(c1)O[C@@H]([C@H]([C@@H]2c1c(O)cc(c2c1O[C@@H]([C@@H](C2)O)c1ccc(c(c1)O)O)O)O)c1ccc(c(c1)O)O
CID: 14896	C=C1CCC2CC1C2(C)C
CID: 15241411	C=CC(CCC(C(O)(C)C)O)(O)C
CID: 159287	COc1cc(cc(c1O)OC)c1[o+]c2cc(O)cc(c2cc1O)O
CID: 160482	CC(CCC[C@H]([C@H]1CC[C@@H]2[C@]1(C)CC[C@H]1C2=CC[C@@H]2[C@]1(C)CC[C@@H]([C@H]2C)O)C)C
CID: 16129778	O=C(c1cc(O)c(c(c1)OC(=O)c1cc(O)c(c(c1)O)O)O)O[C@@H]1[C@@H](COC(=O)c2cc(O)c(c(c2)OC(=O)c2cc(O)c(c(c2)O)O)O)O[C@H]([C@@H]([C@H]1OC(=O)c1cc(O)c(c(c1)OC(=O)c1cc(O)c(c(c1)O)O)O)OC(=O)c1cc(O)c(c(c1)OC(=O)c1cc(O)c(c(c1)O)O)O)OC(=O)c1cc(O)c(c(c1)OC(=O)c1cc(O)c(c(c1)O)O)O
CID: 161362	COc1ccc(cc1)CC[C@@H]1OC(=O)c2c(C1)cc(cc2O)O
CID: 161557	Oc1cc2O[C@H](c3cc(O)c(c(c3)O)O)[C@H](C(=O)c2c(c1)O)O
CID: 162350	OC[C@H]1O[C@H]([C@@H]([C@H]([C@@H]1O)O)O)c1c(O)cc2c(c1O)c(=O)cc(o2)c1ccc(cc1)O
CID: 164544	COc1cc(ccc1O)c1[o+]c2cc(O)cc(c2cc1O)O.[Cl-]
CID: 16724	CC(=C)[C@H]1CC=C(C(=O)C1)C
CID: 182689	OC[C@H]1O[C@@H]([C@@H]([C@H]([C@@H]1O)O)O)c1c(O)c([C@@H]2OC[C@@H]([C@H]([C@H]2O)O)O)c2c(c1O)c(=O)cc(o2)c1ccc(cc1)O
CID: 182999	Oc1ccc(cc1)[C@H]1Oc2c3[C@@H]1c1cc(O)cc(c1[C@@H]([C@H](c3cc(c2)O)O)c1ccc(cc1)O)O
CID: 18950	OC[C@H]1OC(O)[C@H]([C@H]([C@@H]1O)O)O
CID: 19233	O=C[C@@H]([C@@H]([C@H]([C@@H](O)C)O)O)O
CID: 19309	CC1OC(=C(C1=O)O)C
CID: 194000	CCCC(=O)c1c(O)c(Cc2c(O)c(Cc3c(O)c(C)c(c(c3O)C(=O)CCC)OC)c(c(c2O)C(=O)[C@H](CC)C)O)c(c(c1OC)C)O
CID: 196402	Oc1cc2c3c(c1)O[C@H]([C@@H]3c1cc(O)cc3c1[C@@H](c1c4[C@H]2[C@H](Oc4cc(c1)O)c1ccc(cc1)O)[C@@H](O3)c1ccc(cc1)O)c1ccc(cc1)O
CID: 21629801	O=C(O[C@@H]1Cc2c(O)cc(cc2O[C@@H]1c1cc(O)c(c(c1)O)O)O)/C=C/c1ccccc1
CID: 222656	OC(=O)C[C@@H](C(=O)O)O
CID: 22310	C=CC1(C)CCC(O1)C(O)(C)C
CID: 23724575	C/C=C(C(C)C)/CC[C@H](C1CCC2[C@]1(C)CCC1C2=CC=C2[C@]1(C)CC[C@@H](C2)O)C
CID: 24840579	OC(=O)CCCCCCCCOC(=O)/C=C(/C[C@H]1OC[C@H]([C@@H]([C@@H]1O)O)C[C@@H]1O[C@@H]1[C@H]([C@@H](O)C)C)C
CID: 25108681	COC(=O)CC[C@@H](C(=O)N[C@H](C(=O)N[C@H](C(=O)CF)CC(=O)OC)[C@H](O)C)NC(=O)[C@H]([C@H](CC)C)NC(=O)OCc1ccccc1
CID: 25115189	OC[C@H]1O[C@@H](O[C@H]2[C@@H](O[C@@H]([C@H]([C@@H]2O)O)CO[C@@H]2O[C@@H](C)[C@@H]([C@H]([C@H]2O)O)O)Oc2c(oc3c(c2=O)c(O)cc(c3)O)c2ccc(cc2)O)[C@@H]([C@H]([C@H]1O)O)O
CID: 25115190	Oc1ccc(cc1)c1oc2cc(O)cc(c2c(=O)c1O[C@@H]1O[C@H](CO[C@@H]2O[C@@H](C)[C@@H]([C@H]([C@H]2O)O)O)[C@H]([C@@H]([C@H]1O[C@@H]1OC[C@H]([C@@H]([C@H]1O)O)O)O)O)O
CID: 2519	Cn1cnc2c1c(=O)n(C)c(=O)n2C
CID: 265071	NC1CC(/N=C(/C(=O)O)N)C(OC1OC1C(O)C(O)C(C(C1O)O)O)C
CID: 2723872	OCC1(O)OC[C@H]([C@H]([C@@H]1O)O)O
CID: 305	OCC[N+](C)(C)C
CID: 3084375	CCCCCCCCCCCCCCCCCCCCCCCCCCCCCC=O
CID: 3084376	CCCCCCCCCCCCCCCCCCCCCCCCCCCC=O
CID: 3084462	CCCCCCCCCCCCCCCCCCCCCCCCCC=O
CID: 356063	CCOC1CCC(=O)O1
CID: 359	Oc1cc(O)cc(c1)O
CID: 36586	CC(=O)c1cc(O)c(c(c1)O)O
CID: 3931	CCCCCC=CCC=CCCCCCCCC(=O)O
CID: 439378	CCNC(=O)CC[C@@H](C(=O)O)N
CID: 439655	O[C@@H]([C@@H](C(=O)O)O)C(=O)O
CID: 440308	O[C@@H]1[C@@H](COC(=O)c2cc(O)c(c(c2)O)O)O[C@H]([C@@H]([C@H]1O)OC(=O)c1cc(O)c(c(c1)O)O)OC(=O)c1cc(O)c(c(c1)O)O
CID: 440667	OC[C@@H]([C@H]1OC(=O)C(=O)C1=O)O
CID: 441774	COc1cc(cc(c1O)O)c1[o+]c2cc(O)cc(c2cc1O)O
CID: 442154	Oc1ccc(cc1)[C@H]1Oc2cc(O)cc(c2C[C@@H]1O)O
CID: 44257096	CCC(C(=O)c1c(O)c(Cc2c(O)cc(c3c2O[C@@H]([C@H](C3)O)c2ccc(c(c2)O)O)O)c(c(c1OC)C)O)C
CID: 44257097	COc1c(C)c(O)c(c(c1C(=O)C(C)C)O)Cc1c(O)cc(c2c1O[C@@H]([C@H](C2)O)c1ccc(c(c1)O)O)O
CID: 44257098	CCCC(=O)c1c(O)c(Cc2c(O)cc(c3c2O[C@@H]([C@H](C3)O)c2ccc(c(c2)O)O)O)c(c(c1OC)C)O
CID: 442678	Oc1cc(O)c2c(c1)O[C@@H]([C@@H]([C@H]2c1c(O)cc(c2c1O[C@@H]([C@@H](C2)OC(=O)c1cc(O)c(c(c1)O)O)c1ccc(c(c1)O)O)O)O)c1cc(O)c(c(c1)O)O
CID: 442682	Oc1cc(O)c2c(c1)O[C@@H]([C@H]([C@@H]2c1c(O)cc(c2c1O[C@@H]([C@@H](C2)O)c1cc(O)c(c(c1)O)O)O)O)c1cc(O)c(c(c1)O)O
CID: 442900	CCCC(=O)c1c(O)c(Cc2c(O)c(C)c(c(c2O)C(=O)CCC)OC)c(c(c1O)Cc1c(O)c(C)c(c(c1O)C(=O)CCC)OC)O
CID: 443158	C=C[C@@](CCC=C(C)C)(O)C
CID: 444679	O[C@H]1CC[C@]2(C(=CC=C3[C@@H]2CC[C@]2([C@H]3CC[C@@H]2[C@@H](/C=C/[C@@H](C(C)C)C)C)C)C1)C
CID: 444899	CCCCC/C=CC/C=CC/C=CC/C=CCCCC(=O)O
CID: 445354	OC/C=C(/C=C/C=C(/C=C/C1=C(C)CCCC1(C)C)C)C
CID: 4510	[O-][N+](=O)OC(CO[N+](=O)[O-])CO[N+](=O)[O-]
CID: 45359583	Oc1cc(O)c2c(c1)O[C@@]1([C@@H]([C@H]2c2c(O1)cc1c(c2O)C[C@H]([C@H](O1)c1ccc(c(c1)O)O)O)O)c1ccc(c(c1)O)O
CID: 460	COc1ccccc1O
CID: 467296	COc1cc(cc(c1O)O)C(=O)O[C@@H]1Cc2c(O)cc(cc2O[C@@H]1c1ccc(c(c1)O)O)O
CID: 467297	COc1c(O)cc(cc1O)C(=O)O[C@@H]1Cc2c(O)cc(cc2O[C@@H]1c1ccc(c(c1)O)O)O
CID: 467310	Oc1cc(O)c(c(c1)O)C[C@H]([C@@H](c1c(O)cc(c2c1O[C@@H]([C@@H](C2)OC(=O)c1cc(O)c(c(c1)O)O)c1cc(O)c(c(c1)O)O)O)c1cc(O)c(c(c1)O)O)OC(=O)c1cc(O)c(c(c1)O)O
CID: 467316	Oc1cc2O[C@@H]([C@H](Cc2c(c1)O)OC(=O)c1cc(O)c(c(c1)O)O)c1cc(O)c(cc1c1c(cc(c(c1O)O)O)[C@H]1Oc2cc(O)cc(c2C[C@H]1OC(=O)c1cc(O)c(c(c1)O)O)O)O
CID: 46890015	Oc1ccc(cc1)C1Oc2c([C@@H]1c1cc(O)cc3c1[C@H](c1cc(O)cc(c1)O)C(O3)c1ccc(cc1)O)cc(cc2)/C=C/c1cc(O)cc2c1[C@H](c1cc(O)cc(c1)O)[C@H](O2)c1ccc(cc1)O
CID: 470665	OC(=O)[C@]12CC[C@@]3(C(=CCC4[C@@]3(C)CCC3[C@]4(C)CCC(=O)C3(C)C)C2CC(CC1)(C)C)C
CID: 471426	O[C@@H]1C[C@@]2(C)[C@H](C([C@@H]1O)(C)C)CC[C@@]1([C@@H]2CC=C2[C@@]1(C)CC[C@@]1([C@H]2[C@](C)(O)[C@H](C)CC1)C(=O)O)C
CID: 4788	Oc1ccc(cc1)CCC(=O)c1c(O)cc(cc1O)O
CID: 487	CC(C(=O)O)C(=O)O
CID: 49971	Nc1ccc2c(n1)n1cccc(c1n2)C
CID: 521229	CCC(C(C)C)C=CC(C1CCC2C1(C)CCC1C2=CCC2C1(C)CCC(C2)O)C
CID: 5279245	Oc1cc(/C=Cc2ccc(cc2)O)c2c(c1)O[C@H]([C@@H]2c1cc(O)cc(c1)O)c1ccc(c(c1)O)O
CID: 5280443	Oc1ccc(cc1)c1cc(=O)c2c(o1)cc(cc2O)O
CID: 5280489	C/C(=CC=CC=C(C=CC=C(C=CC1=C(C)CCCC1(C)C)/C)/C)/C=C/C=C(/C=C/C1=C(C)CCCC1(C)C)C
CID: 5280637	OC[C@H]1O[C@@H](Oc2cc(O)c3c(c2)oc(cc3=O)c2ccc(c(c2)O)O)[C@@H]([C@H]([C@@H]1O)O)O
CID: 5280681	COc1c(oc2c(c1=O)c(O)cc(c2)O)c1ccc(c(c1)O)O
CID: 5280934	CC/C=CC/C=CC/C=CCCCCCCCC(=O)O
CID: 5281614	Oc1ccc2c(c1)oc(c(c2=O)O)c1ccc(c(c1)O)O
CID: 5281675	OC[C@H]1O[C@H]([C@@H]([C@H]([C@@H]1O)O)O)c1c(O)cc(c2c1oc(cc2=O)c1ccc(c(c1)O)O)O
CID: 5281728	Oc1ccc(cc1)/C=C/c1cc(O)cc2c1[C@@H](c1cc(O)cc(c1)O)[C@@H](O2)c1ccc(cc1)O
CID: 5281807	OC[C@H]1O[C@H]([C@@H]([C@H]([C@@H]1O)O)O)c1c(O)ccc2c1occ(c2=O)c1ccc(cc1)O
CID: 5282074	Oc1ccc(c(c1)O)c1coc2c(c1=O)c(O)cc(c2)O
CID: 5284543	COc1ccc2c3c1O[C@@H]1[C@@]43CCN([C@H](C2)[C@@H]4CC[C@@H]1O)C
CID: 5316673	Oc1ccc(cc1)c1oc2cc(O)cc(c2c(=O)c1O[C@@H]1O[C@@H](C)[C@@H]([C@H]([C@H]1O)O)O)O
CID: 5316827	CCCC(=O)c1c(O)c(Cc2c(O)c(C)c(c(c2O)C(=O)CCC)OC)c(c(c1O)Cc1c(O)c(C)c(c(c1O)C(=O)C)OC)O
CID: 5316836	COc1c(C)c(O)c(c(c1C(=O)C(C)C)O)Cc1c(O)c(Cc2c(O)c(C)c(c(c2O)C(=O)C(C)C)OC)c(c(c1O)C(=O)C(C)C)O
CID: 5317644	OC[C@H]1O[C@@H](Oc2cccc3c2C(=O)c2c(C3=O)cc(cc2O)CO)[C@@H]([C@H]([C@@H]1O)O)O
CID: 5320755	CCCC(=O)c1c(O)c(Cc2c(O)c(C)c(c(c2O)C(=O)CCC)OC)c(c(c1OC)C)O
CID: 5352626	CC/C=CCC1CCCC(=O)O1
CID: 5363397	OC/C=C(/CC/C=C(/CO)C)C
CID: 54682467	O=C1OC(C)C2=C(O)C(=O)C3=C(C2=C1)CCC(O3)(C)C
CID: 5487461	O[C@@H]1CO[C@H]([C@@H]([C@H]1O)O)Oc1cc2c(=O)oc3c4c2c(c1O)oc(=O)c4cc(c3O)O
CID: 5497171	FCC(=O)[C@@H](NC(=O)[C@@H](NC(=O)[C@H](C(C)C)NC(=O)OCc1ccccc1)C)CC(=O)O
CID: 564934	CC1(C)CCCC2(C3C1C1C(C21C)C3)C
CID: 57524537	Oc1cc(O)c2c(c1)OC(C(C2)OC(=O)c1cc(O)c(c(c1)O)O)c1cc(O)c(c2c1cc(cc(=O)c2O)C(=O)O)O
CID: 5988	OC[C@H]1O[C@@]([C@H]([C@@H]1O)O)(CO)O[C@H]1O[C@H](CO)[C@H]([C@@H]([C@H]1O)O)O
CID: 62465	CCc1ccc(c(c1)OC)O
CID: 6410	OOC(C)(C)C
CID: 6419725	C/C(=CC=CC=C(C=CC=C(C=CC1=C(C)CCCC1(C)C)/C)/C)/C=C/C=C(/C=C/[C@H]1C(=CCCC1(C)C)C)C
CID: 6450832	CC1CCC2(O1)C(=C)C=CCC2(C)C
CID: 64802	O=C(c1ccccc1)CCc1ccccc1
CID: 65056	Oc1cc(O)c2c(c1)O[C@H]([C@H](C2)OC(=O)c1cc(O)c(c(c1)O)O)c1ccc(c(c1)O)O
CID: 65065	OC(=O)C[C@@H](C(=O)O)NC(=O)C
CID: 667639	Oc1cc(/C=C/c2ccc(c(c2)O)O)cc(c1)O
CID: 6780	O=C1c2ccccc2C(=O)c2c1cccc2
CID: 6804	O[C@@H]1[C@H](O)[C@H](O[C@H]1n1cnc2c1[nH]c(N)nc2=O)COP(=O)(O)O
CID: 6893	Cc1c(C)cccc1N
CID: 7144	COc1cc(C)ccc1O
CID: 78016	COC1=C(C=C(C=C1O)C(=O)O)O
CID: 7847	C=CC=O
CID: 8418	c1ccc2c(c1)cc1c(c2)cccc1
CID: 8582	O[C@@H]1[C@H](O)[C@H](O[C@H]1n1cnc2c1[nH]cnc2=O)COP(=O)(O)O
CID: 9017	CC(CCC=C(C)C)CCOC(=O)C
CID: 90805534	CC(=O)[C@@H]1CC[C@]2([C@H]1[C@H]1CC[C@H]3[C@@]([C@]1(C)CC2)(C)CC[C@@H]1[C@]3(C)CCC(C1(C)C)O)C
CID: 9576410	O=N/N=C(/N([N+](=O)[O-])C)N
CID: 95779	CC1=CC(=C(C=C1O)C(C)C)O
CID: 97176	C1=CC=C2C(=C1)C3=C4N2C(=O)C=CC4=NC=C3
CID: 980	Oc1ccc(cc1)[N+](=O)[O-]
CID: 9817839	Cn1c2ccccc2c(=O)n2c1=C1N=c3c(=C1CC2)cccc3
CID:10003218	COC[C@]12CC[C@@H]([C@@]34[C@@H]2[C@@H](OC)[C@@H](C3N(C1)CC)[C@@]1([C@@H]2[C@H]4C[C@@H]([C@@H]2O)[C@H](C1)OC)O)O
CID:10009754	CCCCC/C=CC/C=CCCCCCCCC(=O)OC[C@H](CO[C@@H]1O[C@H](CO[C@H]2O[C@H](CO)[C@@H]([C@@H]([C@H]2O)O)O)[C@@H]([C@@H]([C@H]1O)O)O)O
CID:100197	C=CC(C(C=C(C)C)O)(C)C
CID:100257	COc1cc2CCN([C@H]3c2c(c1O)Oc1cc2c(cc1OC)CCN([C@H]2Cc1ccc(Oc2cc(C3)ccc2OC)cc1)C)C
CID:10032468	CC(=O)O[C@@H]1C[C@]23C[C@]43CC[C@@H](C([C@@H]4CC[C@H]2[C@]2([C@@]1(C)[C@H]1[C@H](C)C[C@@]3(O[C@H]1C2)O[C@@H]([C@@]1([C@H]3O1)C)O)C)(C)C)O[C@@H]1OC[C@H]([C@@H]([C@H]1O)O)O
CID:1005	OC(=O)C(=C)OP(=O)(O)O
CID:10050	O=C1CC2C([C@]1(C)CC2)(C)C
CID:100947536	CC1=C(CC2=CC(=O)c3c(C2=O)cccc3O)C(=O)c2c(C1=O)cccc2O
CID:100947539	O=C1c2cccc(c2C(=O)C2([C@H]1C[C@@]1([C@@]2(C)C(=O)c2c(C1=O)c(O)ccc2)C)C1=C(C)C(=O)c2c(C1=O)c(O)ccc2)O
CID:100988942	OC(=O)CC1C(=O)O[C@@H]2[C@H]3COC(=O)c4cc(O)c(c(c4c4c(C(=O)O[C@@H]2[C@@H](OC(=O)c2c5C1[C@H](O)C(=O)Oc5c(c(c2)O)O)[C@@H](O3)OC(=O)c1cc(O)c(c(c1)O)O)cc(O)c(c4O)O)O)O
CID:101001054	O=C(O[C@H]1[C@H](O)C[C@]2([C@H](C1(C)C)CC[C@@]1([C@@H]2CC=C2[C@@]1(C)CC[C@@]1([C@H]2CC(C)(C)CC1)C(=O)O)C)C)/C=Cc1ccc(cc1)O
CID:101016063	CN1CC[C@@]23[C@@H]4[C@H]1Cc1c3c(O[C@H]2[C@H](C=C4)O)c(cc1c1cc(O)c2c3c1C[C@H]1N(C)CC[C@@]43[C@H]1C=C[C@@H]([C@@H]4O2)O)O
CID:10104370	CC(=CCCC(=C)[C@H]1CCC(=CC1)C)C
CID:101050964	OC[C@H]1O[C@@H](O[C@H]2CC[C@]3(C(=CC[C@@H]4[C@@H]3CC[C@]3([C@H]4C[C@H]4[C@@H]3[C@H](C)C3(O4)CCC(CN3)C)C)C2)C)[C@@H]([C@H]([C@H]1O)O[C@@H]1O[C@H](CO)[C@H]([C@@H]([C@H]1O)O)O)O[C@@H]1O[C@@H](C)[C@@H]([C@H]([C@H]1O)O)O
CID:101063133	CC[C@@H]([C@@H]1NC(=O)[C@@H]2[C@H](CCN2C(=O)[C@H]([C@H](CC)C)N(C)C)Oc2cc(/C=C/NC1=O)c(OC)cc2)C
CID:10114	O=C1C=C2[C@@H]3C[C@](C)(CC[C@]3(C)CC[C@]2([C@]2([C@H]1[C@@]1(C)CC[C@@H](C([C@@H]1CC2)(C)C)O)C)C)C(=O)O
CID:101254152	O[C@@H]1CC2(C(C1C[C@@H]2O)(C)C)C
CID:101280179	O=C1C=C2[C@@H]3C[C@@](C)(C(=O)O)[C@H]4C[C@]3(C)[C@@H](C[C@]2([C@]2([C@H]1[C@@]1(C)CC[C@@H](C([C@@H]1CC2)(C)C)O)C)C)O4
CID:101280182	OC[C@@]1(C)[C@@H](O)CC[C@]2([C@H]1CC[C@@]1([C@@H]2C(=O)C=C2[C@@]1(C)CC[C@@]1([C@H]2C[C@@](CC1)(C)C(=O)O)C)C)C
CID:101280183	O[C@H]1CC[C@]2([C@H](C1(C)C)CC[C@@]1([C@@H]2CC=C2[C@@]1(C)CC[C@@]1([C@H]2C[C@]2(C)C[C@H]1OC2=O)C)C)C
CID:101280184	O=C1C=C2[C@@]([C@]3([C@H]1[C@@]1(C)CC[C@@H](C([C@@H]1CC3)(C)C)O)C)(C)CC[C@@]1([C@]32OC(=O)[C@](C3)(C)[C@@H](C1)O)C
CID:101281384	O[C@H]1CC[C@]2([C@H](C1(C)C)CC[C@@]1([C@@H]2CC=C2[C@@]1(C)[C@@H]1OC(=O)[C@]3([C@H]2CC(C)(C)CC3)[C@@H]1O)C)C
CID:101286200	CC([C@H]1C[C@]23O[C@]1(O)CC(=C)[C@@H]3CC[C@@H]2C)C
CID:101306860	CC[C@@H]([C@@H]1NC(=O)[C@H](Cc2cc(/C=CNC(=O)[C@@H](NC1=O)Cc1ccccc1)ccc2OC)N(C)C)C
CID:101316715	OC[C@H]1O[C@H]([C@@H]([C@H]([C@@H]1O)O)O)C1(O)c2cccc(c2C(=O)c2c1cc(C)cc2O)O
CID:101316794	CCC(C1NC(=O)C2C(CCN2C(=O)C(Cc2ccccc2)NC(=O)C(N(C)C)Cc2ccccc2)Oc2cc(/C=C/NC1=O)c(OC)cc2)C
CID:101316795	COc1ccc2cc1/C=C/NC(=O)C(Cc1ccccc1)NC(=O)C1C(O2)CCN1C(=O)C(NC(=O)C(N(C)C)Cc1ccccc1)Cc1ccccc1
CID:101320289	O=C1O[C@@H]2C[C@H]3[C@H](C)C[C@@H]([C@H]([C@@]3([C@@H]3[C@@]42[C@@H](C1)[C@@H](C)[C@H]([C@@]3(OC4)O)O)C)O)O
CID:101320290	O=C1O[C@@H]2[C@H](O)[C@H]3C(=CC(=O)[C@H]([C@@]3([C@@H]3[C@@]42[C@@H](C1)C(=C)[C@H]([C@@]3(OC4)O)O)C)O)C
CID:101320291	OC[C@]12[C@@H]3OC(=O)C[C@H]1[C@@H](C)C(=O)C1=C2[C@@]2([C@H](C3)C(=CC(=O)[C@@]2(O1)O)C)C
CID:10134	OC1CCC2(C(=CCC3C2CCC2(C3CCC2C(CC[C@H](C(C)C)C)C)C)C1)C
CID:101406647	OC[C@H]1O[C@@H](O[C@H]2CC[C@]3([C@@H](C2)CC[C@@H]2[C@@H]3CC[C@]3([C@H]2C[C@H]2[C@@H]3[C@H](C)[C@@](O2)(O)CC[C@@H](CO[C@@H]2O[C@H](CO)[C@H]([C@@H]([C@H]2O)O)O)C)C)C)[C@@H]([C@H]([C@@H]1O[C@@H]1O[C@@H](C)[C@@H]([C@H]([C@H]1O)O)O)O)O[C@@H]1O[C@H](CO)[C@H]([C@@H]([C@H]1O)O)O
CID:101415049	C[NH+]1CCC2=CC3=C(C(=O)C2=C1)OCO3
CID:101419713	CCC(C1NC(=O)C2C(CCN2C(=O)C(N2CN(C(C2=O)C)C)C(C)C)OC2=CC=C(C(/C=C/NC1=O)C2)OC)C
CID:101425822	OC[C@H]1O[C@@H](OC(=O)[C@@]23CCC(C[C@H]3C3=CC[C@H]4[C@@]([C@@]3(CC2)C)(C)CC[C@@H]2[C@]4(C)C[C@H]([C@@H](C2(CO)CO)O)O)(C)C)[C@@H]([C@H]([C@@H]1O)O)O
CID:101482497	CO[C@@H]1C[C@H](O[C@H]2CC[C@]3([C@@H](C2)C[C@H]2[C@@]4([C@@H]3CC[C@]3([C@]4(O)CC[C@@H]3C3=CC(=O)OC3)C)O2)C)O[C@@H]([C@@H]1O[C@@H]1O[C@H](CO[C@@H]2O[C@H](CO)[C@H]([C@@H]([C@H]2O)O)O)[C@H]([C@@H]([C@H]1O)O)O)C
CID:101593045	COC(=O)/C=C/[C@@]12COC([C@@H]1C(=O)[C@@H]([C@@]1([C@@H]2CC[C@@]2([C@]31O[C@@H]3C(=O)O[C@H]2c1cocc1)C)C)O)(C)C
CID:101596915	C[C@H]1C(=O)O[C@H]2[C@H]1CC[C@@]1([C@@H]2[C@H](C)C(=O)C[C@H]1O)C
CID:101600095	C[C@@H]1CC[C@]2([C@@H]([C@H]1C)[C@@]13CC[C@H]4[C@@]([C@]3(C1)CC2)(C)CC[C@@H]1[C@]4(C)CC[C@@H](C1(C)C)O)C
CID:101612	C1Oc2c(O1)cc(cc2)[C@@H]1OC[C@H]2[C@@H]1CO[C@@H]2c1ccc2c(c1)OCO2
CID:101616450	OC[C@H]1O[C@H]([C@@H]([C@H]([C@@H]1O)O)O[C@@H]1O[C@H](COC(=O)/C=C/c2cc(OC)c(c(c2)OC)O)[C@H]([C@@H]([C@H]1O)O)O)c1c(OC)cc2c(c1O)c(=O)cc(o2)c1ccc(cc1)O
CID:101618772	O=C[C@]12C[C@H]3O[C@@H]4O[C@H](C)C[C@H]([C@@]4(O[C@@H]3C[C@@H]1CC[C@@H]1[C@@H]2CC[C@]2([C@]1(O)[C@H](O)C[C@@H]2C1=CC(=O)OC1)C)O)O
CID:101642997	N[C@H](C(=O)O)CCCCN1C(=O)CC[C@H]1C(=O)O
CID:10168	Oc1cc(cc2c1C(=O)c1c(C2=O)cccc1O)C(=O)O
CID:1017	OC(=O)c1ccccc1C(=O)O
CID:10170	COc1c(OC)cc2c3c1Oc1cc4c(cc1OC)CCN(C4Cc1ccc(Oc4cc(CC3N(CC2)C)ccc4O)cc1)C
CID:101709345	CC(=O)OC[C@H]1O[C@@H](O[C@H]2[C@@H](O)CO[C@H]([C@@H]2O[C@@H]2O[C@@H](C)[C@@H]([C@H]([C@H]2O)O)O)O[C@H]2CC[C@]3([C@H](C2(C)C)CC[C@@]2([C@@H]3CC[C@H]3[C@@]42CO[C@]2(C4)[C@@H]3[C@@](C)(O)C[C@@H](O2)C=C(C)C)C)C)[C@@H]([C@H]([C@@H]1O)O)O[C@@H]1OC[C@H]([C@@H]([C@H]1O)O)O
CID:101710282	O=C[C@]12C[C@H]3O[C@]4(O)[C@H](O[C@@H]3C[C@@H]1CC[C@@H]1[C@@H]2CC[C@]2([C@]1(O)CC[C@@H]2C1=CC(=O)OC1)C)O[C@@H]([C@H]([C@H]4O)O)C
CID:101729	CC(=C)[C@H](CC[C@H]([C@H]1CC[C@@]2([C@]1(C)CC[C@@]13[C@H]2CC[C@@H]2[C@]3(C1)CC[C@@H](C2(C)C)O)C)C)C
CID:101761	OC[C@]12CC[C@@]3(C(=CC[C@H]4[C@@]3(C)CC[C@@H]3[C@]4(C)CC[C@@H](C3(C)C)O)[C@@H]2CC(CC1)(C)C)C
CID:101778163	O[C@H]1C[C@@]2(C)C(C[C@H]1O)C(=O)C=C1[C@@H]2CC[C@]2([C@@]1(O)CC[C@@H]2[C@@]([C@@H](CCC(O)(C)C)O)(O)C)C
CID:101781	OC[C@H]1O[C@@H](Oc2ccc3c(c2O)O[C@@H](CC3=O)c2ccc(c(c2)O)O)[C@@H]([C@H]([C@@H]1O)O)O
CID:101798848	CN[C@H](C(=O)N[C@H](C(=O)N1CC[C@H]2[C@H]1C(=O)N[C@@H](Cc1ccccc1)C(=O)N/C=C/c1cc(O2)ccc1OC)C(C)C)C
CID:101816929	CC(=O)O[C@H]1[C@H](C)[C@@H]2CC(=O)O[C@H]3[C@@]2([C@H](C1=O)[C@]1(C)[C@@H](C3)[C@H](C)C[C@@H](C1=O)O)C
CID:10189	COc1cc(O)c2c(c1)oc(cc2=O)C
CID:101921947	CC(C[C@@H]1NC(=O)[C@@H](NC(=O)[C@@H](N(C)C)Cc2ccccc2)[C@H](Oc2ccc(/C=CNC1=O)cc2)C(C)C)C
CID:101936049	O=CC1=CC([C@H]2[C@@]1(C)[C@H]1CC[C@H]3[C@@]([C@@]1(CC2)C)(C)CC[C@@]1([C@@H]3[C@@H](CC1)C(=C)C)C(=O)O)(C)C
CID:101967141	CC[C@@H]([C@@H](C(=O)N[C@@H]1C(=O)N[C@@H](CC(C)C)C(=O)N/C=Cc2ccc(O[C@@H]1C(C)C)cc2)N(C)C)C
CID:102004531	OC[C@H]1O[C@@H](OC[C@H]2O[C@@H](O[C@H]3[C@@H](O)CO[C@H]([C@@H]3O[C@@H]3O[C@@H](C)[C@H]([C@H]([C@@H]3O)O)O)O[C@H]3CC[C@]4([C@H](C3(C)C)CC[C@@]3([C@@H]4CC[C@H]4[C@@]53CO[C@]3(C5)[C@@H]4[C@@](C)(O)C[C@H](O3)C=C(C)C)C)C)[C@@H]([C@H]([C@@H]2O)O)O[C@@H]2OC[C@H]([C@@H]([C@H]2O)O)O)[C@@H]([C@H]([C@@H]1O)O)O
CID:102004532	OC[C@H]1O[C@@H](O[C@H]2[C@@H](O)CO[C@H]([C@@H]2O[C@@H]2O[C@@H](C)[C@@H]([C@H]([C@H]2O)O)O)O[C@H]2CC[C@]3([C@H](C2(C)C)CC[C@@]2([C@@H]3CC[C@H]3[C@@]42CO[C@]2(C4)[C@@H]3[C@@](C)(O)C[C@H](O2)C=C(C)C)C)C)[C@@H]([C@H]([C@@H]1O)O)O[C@@H]1OC[C@H]([C@@H]([C@H]1O)O)O
CID:102004533	OC[C@H]1O[C@@H](OC[C@H]2O[C@@H](O[C@H]3[C@@H](O)CO[C@H]([C@@H]3O[C@@H]3O[C@@H](C)[C@@H]([C@H]([C@H]3O)O)O)O[C@H]3CC[C@]4([C@H](C3(C)C)CC[C@@]3([C@@H]4CC[C@H]4[C@@]53CO[C@]3(C5)[C@@H]4[C@@](C)(O)C[C@H](O3)C=C(C)C)C)C)[C@@H]([C@H]([C@@H]2O)O)O[C@@H]2OC[C@H]([C@@H]([C@H]2O)O)O)[C@@H]([C@H]([C@@H]1O)O)O
CID:102004755	OC(=O)CC1C(=O)OC2C(COC(=O)c3cc(O)c(c(c3)O)O)OC(C(C2OC(=O)c2cc(O)c(c(c2)O)O)OC(=O)c2c3C1[C@H](O)C(=O)Oc3c(c(c2)O)O)OC(=O)c1cc(O)c(c(c1)O)O
CID:102004933	OC(=O)[C@H]1[C@H]2[C@]3(C4[C@]51CC(=C)[C@](C5)(O)CC4)C=C[C@@H](C2(C)C(=O)O3)O
CID:10205	CC1=CC(=O)c2c(C1=O)cccc2O
CID:102058012	OC[C@H]1O[C@@H](O[C@H]2[C@H](C)O[C@H]([C@@H]([C@@H]2O)O)O[C@H]2CC[C@]3(C(=CC[C@@H]4[C@@H]3CC[C@]3([C@H]4C[C@H]4[C@@H]3[C@H](C)[C@]3(O4)CC[C@H](CO3)C)C)C2)C)[C@@H]([C@H]([C@@H]1O)O)O
CID:10212	CC(=CCOc1c2occc2cc2c1oc(=O)cc2)C
CID:102146051	CC[C@H]([C@@H]1NC(=O)[C@@H]2[C@H](CCN2C(=O)[C@@H](NC(=O)[C@H]([C@H](CC)C)N(C)C)CC(C)C)Oc2ccc(/C=CNC1=O)cc2)C
CID:102156891	O=CNC(C(=O)NC(C(=O)N1CCC2C1C(=O)NC(Cc1ccccc1)C(=O)N/C=C/c1cc(O2)ccc1OC)C(C)C)C(C)C
CID:102239804	CC[C@H]([C@@H](C(=O)N[C@@H]1C(=O)N[C@@H](Cc2ccccc2)C(=O)N/C=Cc2ccc(O[C@H]1C(C)C)cc2)N(C)C)C
CID:102247125	CC1=C/C(=C[C@H]([C@H]2CC[C@@]3([C@]2(C)CC=C2C3=CC[C@@H]3[C@]2(C)CC[C@H](C3(C)C)O)C)C)/OC1=O
CID:102353415	CC[C@@H]([C@@H](C(=O)N[C@H](C(=O)N1CC[C@H]2[C@H]1C(=O)N[C@@H](Cc1ccccc1)C(=O)N/C=Cc1ccc(O2)cc1)C(C)C)N(C)C)C
CID:10236	O=C1c2ccccc2C(=O)C1(O)O
CID:10237	CN1CCc2c([C@H]1[C@@H]1OC(=O)c3c1ccc1c3OCO1)cc1c(c2)OCO1
CID:102428412	CC([C@@H]1CC[C@]2([C@H]1[C@H]1CC[C@H]3[C@@]([C@]1(C)CC2)(C)CC[C@@H]1[C@]3(C)CC[C@@H](C1(C)C)O)C)O
CID:102445429	O=C(c1cc(O)c(c(c1)O)O)O[C@H]1[C@@H]2OC(=O)c3cc(O)c(c(c3c3c(C(=O)OC[C@H]2O[C@H]([C@@H]1OC(=O)c1cc(O)c(c(c1)O)O)OC(=O)c1cc(O)c(c(c1)O)O)cc(c(c3O)Oc1c(cc(c(c1O)O)O)C(=O)O)O)O)O
CID:102445430	O[C@H]1[C@H](O)O[C@H]2[C@H]([C@@H]1OC(=O)c1cc(O)c(c(c1)O)O)OC(=O)c1cc(O)c(c(c1c1c(C(=O)OC2)cc(c2c1Oc1cc(O)c(c(c1O2)O)O)O)O)O
CID:10251	O=C1CC(Oc2c1cccc2)c1ccccc1
CID:102515074	C[C@@H]1CC[C@@]2(NC1)O[C@@H]1C(C2C)[C@@]2(C(C1)[C@@H]1CC=C3[C@]([C@H]1CC2)(C)CC[C@@H](C3)O)C
CID:10278846	OC[C@H]1O[C@H](OC[C@H]2O[C@H](OC3[C@H](O)[C@@H](O)C([C@@H]([C@@H]3O)O)O)[C@@H]([C@H]([C@H]2O)O)O)[C@@H]([C@H]([C@H]1O)O)O
CID:10283250	OC[C@H]1O[C@H](OC[C@H]2O[C@H](OC[C@H]3O[C@H](OC4[C@H](O)[C@@H](O)C([C@@H]([C@@H]4O)O)O)[C@@H]([C@H]([C@H]3O)O)O)[C@@H]([C@H]([C@H]2O)O)O)[C@@H]([C@H]([C@H]1O)O)O
CID:102926	OCC(C(C(C(C(=O)CO)O)O)O)O
CID:10317384	O=C1O[C@@H]2C[C@H]3C(=CC(=O)[C@H]([C@@]3([C@@H]3[C@@]42[C@@H](C1)[C@@H](C)[C@]3(O)C(=O)OC4)C)O)C
CID:10321055	O=C[C@]12CC[C@@]3(C(=CC[C@H]4[C@@]3(C)CC[C@@H]3[C@]4(C)CC[C@@H](C3(C)C)O)[C@@H]2CC(CC1)(C)C)C
CID:10336604	COc1cc2O[C@@H](CC(=O)c2c(c1)OC)c1ccc2c(c1)OCO2
CID:10349562	CC/C=CC/C=CC/C=CCCCCCCCC(=O)OC[C@H](CO[C@@H]1O[C@H](CO[C@H]2O[C@H](CO)[C@@H]([C@@H]([C@H]2O)O)O)[C@@H]([C@@H]([C@H]1O)O)O)O
CID:10357	OC[C@H]1O[C@H](OC[C@H]2O[C@@H](O)[C@@H]([C@H]([C@@H]2O)O)O)[C@@H]([C@H]([C@@H]1O)O)O
CID:10362492	CC(=CCc1c(O)cc(cc1O)CCc1cc(O)c(c(c1)CC=C(C)C)O)C
CID:10394654	CCCCCCCCCCCCCCCC(=O)O[C@H]1CC[C@]2([C@H](C1(C)C)CC[C@@]1([C@@H]2CC=C2[C@@]1(C)CC[C@@]1([C@H]2[C@@H](C)[C@@H](CC1)C)C)C)C
CID:10414856	Oc1ccc(cc1)c1cc(=O)c2c(o1)c(c(cc2O)O)c1c(oc2c(c1=O)c(O)cc(c2)O)c1ccc(cc1)O
CID:10448938	C=C[C@H]1CN2CC[C@H]1C[C@H]2[C@H](c1ccnc2c1cc(OC)cc2)O
CID:10451	C1CCSCS1
CID:10466651	C/C/1=CCC[C@H](C)C(=O)C[C@@H](C(=O)C1)C(C)C
CID:10471	CCCCCCCCCCCCCCCCCCCCCCCCCCCCCC(=O)O
CID:104750	OC[C@H]1O[C@@H](OC2CC[C@]3(C(=CC[C@@H]4[C@@H]3CC[C@]3(C4C[C@H]4[C@@H]3[C@H](C)[C@@H]3N4C[C@H](CC3)C)C)C2)C)[C@@H]([C@H](C1O[C@@H]1O[C@@H](C)[C@@H]([C@H]([C@H]1O)O)O)O)O[C@@H]1O[C@@H](C)[C@@H]([C@H]([C@H]1O)O)O
CID:104860	O=C1C[C@H](O)[C@@H]2c3c1c(O)ccc3c1c3[C@@]2(O)CCC(=O)c3c(cc1)O
CID:1057	WQGWDDDVZFFDIG-UHFFFAOYSA-N
CID:10621	COc1ccc(cc1O)[C@@H]1CC(=O)c2c(O1)cc(cc2O)O[C@@H]1O[C@H](CO[C@@H]2O[C@@H](C)[C@@H]([C@H]([C@H]2O)O)O)[C@H]([C@@H]([C@H]1O)O)O
CID:10630134	OC[C@H]1O[C@@H](O[C@H]2CC[C@]3([C@H](C2)CC[C@@H]2[C@@H]3CC(=O)[C@]3([C@H]2C[C@H]2[C@]3(O)[C@H](C)[C@]3(O2)CC[C@H](CO3)C)C)C)[C@@H]([C@H]([C@H]1O[C@@H]1O[C@H](CO)[C@H]([C@@H]([C@H]1O[C@@H]1OC[C@@H]([C@@H]([C@H]1O)O)O)O[C@@H]1OC[C@H]([C@@H]([C@H]1O)O)O)O)O)O[C@@H]1O[C@@H](C)[C@@H]([C@H]([C@H]1O)O)O
CID:10639	COc1cc(O)c2c(c1)C(=O)c1c(C2=O)c(O)cc(c1)C
CID:10678630	OC[C@H]([C@H]([C@@H]([C@@H](O)C)O)O)O
CID:10685	OCCc1c[nH]c2c1cccc2
CID:10748	COc1ccc2c(c1)oc(=O)cc2
CID:107561	CC1=CC(=O)[C@H](CC1)C(C)C
CID:107876	Oc1cc(O)c2c(c1)OC(C(C2)OC1(Oc2cc(O)cc(c2C(C1O)O)O)c1ccc(c(c1)O)O)c1ccc(c(c1)O)O
CID:107905	Oc1cc(O)c2c(c1)O[C@@H]([C@@H](C2)OC(=O)c1cc(O)c(c(c1)O)O)c1ccc(c(c1)O)O
CID:107936	COc1cccc2c1nc1occc1c2OC
CID:108156	CCCCCCCCCCCCCCCCOC[C@@H](OC(=O)C)COP(=O)(OCC[N+](C)(C)C)[O-]
CID:10818979	OC[C@H]1O[C@@H](O[C@H]2[C@@H](O[C@@H]([C@H]([C@@H]2O)O)CO[C@@H]2O[C@@H](C)[C@@H]([C@H]([C@H]2O)O)O)Oc2c(oc3c(c2=O)c(O)cc(c3)O)c2ccc(cc2)OC)[C@@H]([C@H]([C@@H]1O)O)O
CID:10820113	OC[C@H]1O[C@@H](O[C@H]2CC[C@]3([C@H](C2)CC[C@@H]2[C@@H]3CC[C@]3([C@H]2C[C@H]2[C@@H]3[C@H](C)[C@]3(O2)CC[C@H](CO3)C)C)C)[C@@H]([C@H]([C@H]1O[C@@H]1O[C@H](CO)[C@H]([C@@H]([C@H]1O[C@@H]1OC[C@@H]([C@@H]([C@H]1O)O)O)O[C@@H]1OC[C@H]([C@@H]([C@H]1O)O)O)O)O)O[C@@H]1O[C@@H](C)[C@@H]([C@H]([C@H]1O)O)O
CID:10885340	OC[C@@H]1Oc2cc(ccc2O[C@H]1c1ccc(c(c1)OC)O)[C@H]1Oc2cc(O)cc(c2C(=O)[C@@H]1O)O
CID:10887971	C=C1CC[C@]2([C@@H]1C2)C(C)C
CID:10902963	OC1CNC(=O)c2n1c(Br)c(c2)Br
CID:10907908	CN1CC[C@@]23[C@@H]4[C@H]1Cc1c3c(O[C@H]2[C@H](C=C4)O)c(cc1Oc1ccc2c3c1O[C@@H]1[C@@]43CCN([C@H](C2)[C@@H]4C=C[C@@H]1O)C)O
CID:10926754	COc1cc(ccc1OC)[C@@H]1OC[C@H]2[C@@H]1CO[C@@H]2c1ccc2c(c1)OCO2
CID:10954686	CC1=CC2=C(CC[C@@H]([C@H]2CC1)C)C(C)C
CID:10964	O=CCC=O
CID:10976	CCCCCC(O)C
CID:10990178	CC(=CCc1cc(CCc2cc(O)cc(c2)O)ccc1O)C
CID:11006	CCCCCCCCCCCCCCCC
CID:11019992	C=C[C@@]1(C)CCC(=C(C)C)C=C1C(C)C
CID:11023938	COc1c(O)cc(cc1CC=C(C)C)CCc1cc(O)cc(c1)O
CID:11038	O=C1CC2CC(C1C)C2(C)C
CID:11059920	OC[C@H]1Oc2cc(ccc2O[C@@H]1c1ccc(c(c1)OC)O)[C@H]1Oc2cc(O)cc(c2C(=O)[C@@H]1O)O
CID:11095	Oc1cc2OC(CC(=O)c2c(c1)O)c1ccc(c(c1)O)O
CID:11116966	Oc1cc(O)c(c(c1)[C@@H]([C@H](O)C)C)C
CID:11116966	Oc1cc(O)c(c(c1)[C@@H]([C@H](O)C)C)C
CID:11127403	CC(=CCC[C@H]([C@@H]1CC=C(C=C1)C)C)C
CID:11142	CC(C1CCC(=C)C=C1)C
CID:11173	OCC=C(C)C
CID:111882	NCCCCCCCCCCCCCCCC(C)(C)C
CID:11213350	*C(=O)OCC1c2ccccc2c2c1cccc2
CID:1123	NCCS(=O)(=O)O
CID:11261800	O=C[C@]12C[C@H]3O[C@]4(O)[C@H](O[C@@H]3C[C@@H]1CC[C@@H]1[C@@H]2CC[C@]2([C@]1(O)CC[C@@H]2C1=CC(=O)OC1)C)O[C@@H](C[C@@]14SCC=N1)C
CID:11266523	C=CC/C=CC/C=CCCCCCCCc1cccc(c1)O
CID:11289685	COc1cc(O)c2c(c1)C(=O)C1=C(C2=O)C[C@@](C[C@@H]1O)(C)O
CID:1130	OCCc1sc[n+](c1C)Cc1cnc(nc1N)C
CID:11306	Cc1cccc2c1cccc2C
CID:11327	Cc1cc2ccccc2c(c1)C
CID:11369949	CCCCC[C@@H](C[C@@H](CCc1ccc(c(c1)OC)O)O)O
CID:11372950	COc1c2c(CCN([C@H]2[C@H]2OC(=O)c3c2ccc(c3O)OC)C)cc2c1OCO2
CID:11387	Cc1ccc2c(c1)ccc(c2)C
CID:11419	CC1CCCCC1=O
CID:11463	CC1=CCC(=C(C)C)CC1
CID:114777	Oc1cc2O[C@@H]([C@@H](Cc2c(c1)O)O)c1cc(=O)c(c2c(c1)c(cc(c2O)O)[C@H]1Oc2cc(O)cc(c2C[C@H]1O)O)O
CID:1148	OC(=O)C(Cc1c[nH]c2c1cccc2)N
CID:114839	O[C@H]([C@@H](CO)O)CC(=O)C=O
CID:114911	CN1CCc2c3C1Cc1ccccc1c3ccc2
CID:115149	OC[C@H]1O[C@@H](O[C@@H]2OC=C3[C@H]([C@H]2C=C)CCOC3=O)[C@@H]([C@H]([C@@H]1O)O)OC(=O)c1c(O)cc(cc1c1cccc(c1)O)O
CID:11517248	O=C([C@@H](c1ccc(cc1)S(=O)(=O)C1CC1)CC1CCOCC1)Nc1cnccn1
CID:115221	O=C1OC2C(C1C)(O)C13C4(C2)C(OC3=O)CC(C24C(O1)OC(=O)C2O)C(C)(C)C
CID:115250	C=C1CC[C@]2([C@H]([C@@H]1C)[C@H]1CC[C@H]3[C@@]([C@@]1(CC2)C)(C)CC[C@@H]1[C@]3(C)CC[C@@H](C1(C)C)O)C
CID:11537736	Oc1ccc(cc1O)/C=C1/C(=O)OCC1(O)C(=O)c1ccc(c(c1)O)O
CID:11552	O=CCC(C)C
CID:11570022	C[C@H]1C/C=C/[C@H]2[C@@H]3O[C@]3(C)[C@H]([C@@H]3[C@@]2(C(=O)C[C@@H]2[C@@H]1C(=C(C2=O)O)C)C(=O)N[C@H]3Cc1c[nH]c2c1cccc2)C
CID:11594	CCCCCC(C)C
CID:11617	C=CCSCC=C
CID:11635	CCCCCCCCCCCCCCCCCC
CID:11636912	OC1O[C@H]([C@]([C@@H]1O)(O)C(=O)O)C
CID:11655574	COc1cc(/C=C/C(=O)O[C@@H]([C@@](C(=O)O)(Cc2ccc(c(c2)O)O)O)C(=O)O)ccc1OC
CID:11742743	O=C(O[C@@H]([C@@](C(=O)O)(Cc1ccc(cc1)O)O)C(=O)O)/C=C/c1ccc(c(c1)O)O
CID:11833	O=c1cc(C)c2c(o1)cccc2
CID:118701062	O=C(c1cc(O)c(c(c1)O)O)O[C@@H]1O[C@@H]2COC(=O)c3cc(O)c(c(c3c3c(C(=O)OC2[C@H]2C1OC(=O)c1cc(O)c(c(c1c1c(C(=O)O2)cc(c(c1O)O)O)O)O)cc(O)c(c3O)O)O)O
CID:118701642	O[C@H]1C=CC2[C@@]34C1Oc1c4c(C[C@H]2NCC3)ccc1O
CID:11870470	O[C@H]1CC[C@]2([C@H](C1)CC[C@@H]1[C@@H]2C[C@@H](O)[C@]2([C@]1(O)CC[C@@H]2C1=CC(=O)OC1)C)C
CID:11883891	O[C@H]1O[C@H](C(=O)[O-])[C@@H]([C@@H]([C@H]1O)O)O
CID:11968322	OC[C@H]1O[C@@H](OCc2ccccc2)[C@@H]([C@H]([C@@H]1O)O[C@@H]1O[C@H](CO)[C@H]([C@@H]([C@H]1O)O)O)O[C@@H]1O[C@H](CO)[C@H]([C@@H]([C@H]1O)O)O
CID:11968481	OC[C@H]1O[C@H](OC(=O)c2cc(O)c(c(c2)O)O)[C@@H]([C@H]([C@@H]1O)O)O
CID:11979494	OCC1C(O)c2cc3OCOc3cc2C(C1C(=O)O)c1cc(OC)c(c(c1)OC)OC.OCC1C(O)c2cc3OCOc3cc2C(C1C(=O)O)c1cc(OC)c(c(c1)OC)OC.COc1cc(cc(c1OC)OC)C1C2C(=O)OCC2C(c2c1cc1OCOc1c2)O.COc1cc(cc(c1OC)OC)C1C2C(=O)OCC2C(c2c1cc1OCOc1c2)O
CID:11980944	CC1=CCC(C=C1)C(C)C.CC(=CC(=O)CC(c1ccc(cc1)C)C)C.CC(=O)/C=C/c1cc(O)c(cc1O)c1cc(O)c(cc1O)/C=C/C(=O)C.O=Cc1c(/C=C/C(=O)C)ccc(c1O)c1cc(O)c(cc1O)/C=C/C(=O)C.COc1cc(/C=C/C(=O)CC(=O)/C=C/c2ccc(c(c2)OC)O)ccc1O.OCc1ccc(cc1C)C
CID:11982272	COc1cc(ccc1O)[C@@H]1[C@H]2CO[C@@]3([C@H]2C(=C[C@H]1C3=O)[C@H]1Oc2cc(O)cc(c2C(=O)[C@@H]1O)O)O
CID:12004528	Oc1cc(O)c2c(c1)oc(c(c2=O)OC1OC(C(=O)O)C(C(C1O)O)O)c1ccc(c(c1)O)O
CID:1203	Oc1cc2OC(c3ccc(c(c3)O)O)C(Cc2c(c1)O)O
CID:12072	CC(=C)C1CCC(C(C1)O)C
CID:121052	O=Cc1ccccc1c1ccccc1
CID:121313	COc1c(OC)cc2c3c1Oc1ccc(cc1)C[C@H]1N(C)CCc4c1c(Oc1ccc(C[C@@H]3N(CC2)C)cc1)c(c(c4)OC)OC
CID:121719	C=C1C(=O)CC2CC1C2(C)C
CID:121922	NC(C(=O)O)CS(=O)CC=C
CID:122130381	OC(=O)C1C2[C@]3(C4[C@]51CC(=C)[C@@H](C5)CC4)C=C[C@@H](C2(C)C(=O)O3)O
CID:122130752	O[C@@H]1[C@@H](O[C@@H]2O[C@H](C(=O)O)[C@H]([C@@H]([C@H]2O)O)O)[C@H](O[C@@H]([C@H]1O)C(=O)O)O[C@H]1CC[C@]2(C(C1(C)C)CC[C@@]1([C@@H]2C(=O)C=C2C1(C)CC[C@@]1(C2C[C@](C)(CC1)C(=O)O)C)C)C
CID:122130856	CC(=C)[C@@H]1CC[C@]2([C@H]1[C@H]1CC[C@H]3[C@@](C1(C)CC2)(C)CCC1[C@]3(C)CCC(=O)C1(C)C)C
CID:122336	OC[C@H]1O[C@H](O[C@H]2O[C@H](COP(=O)(O)O)[C@H]([C@@H]([C@H]2O)O)O)[C@@H]([C@H]([C@@H]1O)O)O
CID:122844	CC(=C)[C@@H]1CC[C@]2([C@H]1[C@H]1CC[C@H]3[C@@]([C@]1(C)CC2)(C)CC[C@@H]1[C@]3(C)CCC(=O)C1(C)C)C(=O)O
CID:12299866	CC(=CC(=O)/C=C(C1CCC(=CC1)C)/C)C
CID:12300073	CC(=CCC[C@@]([C@H]1CC[C@@]2([C@@H]1[C@H](O)C[C@H]1[C@@]2(C)CC[C@@H]2[C@]1(C)CC[C@@H](C2(C)C)O)C)(O)C)C
CID:12300199	COC1[C@H](O)C(O)C([C@@H]([C@@H]1O)O)O
CID:12303662	CC(=CCC[C@@]([C@H]1CC[C@]2([C@@H]1[C@H](O)C[C@H]1[C@@]2(C)C[C@@H]([C@@H]2[C@]1(C)CC[C@@H](C2(C)C)O)O)C)(O)C)C
CID:12303662	CC[C@H](C(C)C)CC[C@H]([C@H]1CCC2[C@]1(C)CC[C@H]1[C@H]2CC=C2[C@]1(C)CC[C@@H](C2)O)C
CID:12305221	OC[C@]1(C)[C@@H](O)[C@@H](O)C[C@]2([C@H]1CC[C@@]1([C@@H]2CC=C2[C@@]1(C)CC[C@@]1([C@H]2CC(CC1)(C)C)C(=O)O)C)C
CID:12305222	OC[C@@]1(C)[C@@H](O)[C@H](O)C[C@]2([C@H]1CC[C@@]1([C@@H]2CC=C2[C@@]1(C)CC[C@@]1([C@H]2CC(CC1)(C)C)C(=O)O)C)C
CID:12305360	CC(=CCC[C@H]([C@H]1CC[C@@]2([C@]1(C)CC[C@@]13[C@H]2CC[C@@H]2[C@]3(C1)CCC(=O)C2(C)C)C)C)C
CID:12305517	O[C@H]1CC[C@]2([C@H](C1(C)C)CC[C@@]1([C@@H]2CC=C2[C@@]1(C)CC[C@@]1([C@H]2C[C@](C)(CC1)C(=O)O)C)C)C
CID:12305768	CC(=C)[C@@H]1CC[C@]2([C@H]1[C@H]1CC[C@H]3[C@@]([C@]1(C)CC2)(C)CC[C@@H]1[C@]3(C)C[C@@H](O)[C@@H](C1(C)C)O)C(=O)O
CID:12305842	O=C1O[C@@H]2C[C@H]3[C@H](C)C[C@@H](C(=O)[C@@]3([C@@H]3[C@@]2([C@@H](C1)[C@@H](C)[C@@H](C3=O)O)C)C)O
CID:12305991	O[C@@H]1CC[C@]2([C@@H](C1)CC[C@@H]1[C@@H]2CC[C@]2([C@]1(O)CC[C@@H]2C1=CC(=O)OC1)C)C
CID:12306155	C[C@@H]1CC[C@]2([C@@H]([C@H]1C)C1=CC[C@H]3[C@@]([C@@]1(CC2)C)(C)CC[C@@H]1[C@]3(C)CCC(=O)C1(C)C)C
CID:12309553	CO[C@H]1O[C@H]2c3cc(OC)c(cc3CCN([C@@H]2c2c1c1OCOc1cc2)C)OC
CID:12310830	O=C(O[C@H]1C[C@](O)(C[C@@H]([C@@H]1O)O)C(=O)O)/C=C/c1ccc(c(c1)O)O
CID:12313704	OC(=O)[C@]12CC[C@@]3(C(=CC[C@H]4[C@@]3(C)CC[C@@H]3[C@]4(C)CCC(=O)C3(C)C)[C@@H]2CC(CC1)(C)C)C
CID:12313756	CC(C1=CC[C@@]2([C@@H](C1)[C@@](C)(O)CC[C@H]2O)C)C
CID:12314211	O=C1C=C2[C@@]3(O1)C[C@@H](C=C2)ON1[C@H]3CCCC1
CID:12314613	OC[C@]1(C)[C@@H](O)[C@H](O)C[C@]2([C@H]1[C@H](O)C[C@@]1([C@@H]2CC=C2[C@@]1(C)CC[C@@]1([C@H]2CC(CC1)(C)C)C(=O)O)C)C
CID:12314995	C[C@@H]1O[C@@H](OC[C@H]2OC(O)[C@@H]([C@H]([C@@H]2O)O)O)[C@@H]([C@@H]([C@H]1O)O)O
CID:12315492	C[C@H]([C@H]1CCC(=C)C=C1)CCC=C(C)C
CID:12315493	C[C@H]([C@@H]1CCC(=C)C=C1)CCC=C(C)C
CID:12334306	COCc1ccccc1N
CID:12355	CCCCOCC
CID:12367	CCCCCCCC(O)C
CID:12371414	SC1CCCC1S
CID:12401	CCCCCCCCCCCCCCCCCCC
CID:124069	CN1Cc2c3OCOc3ccc2c2c1c1cc3OCOc3cc1cc2
CID:12410	CCCCCCCCCCCCCCCCCCCCCCCCCCCCCCC
CID:124211	COc1cccc(c1c1cc(=O)c2c(o1)c(OC)c(c(c2O)OC)OC)O
CID:12444322	CC1=CCC2([C@H]1C2)C(C)C
CID:12444386	OC[C@]1(C)[C@@H](O)[C@H](O)C[C@]2([C@H]1CC[C@@]1([C@@H]2CC=C2[C@@]1(C)CC[C@@]1([C@H]2[C@H](O)C(CC1)(C)C)C(=O)O)C)C
CID:12480741	O=C1C[C@@]2(CC=C1C)[C@@H](C)CC[C@H]2C(C)C
CID:12514	Cc1ccc(s1)C
CID:125198	CCCSCC(C(=O)O)N
CID:12534	CCCCCCCCCCCCCCCCCCCCCCC
CID:12535	CCCCCCCCCCCCCCCCCCCCCCCCCCCCCC
CID:125409	O[C@@H]1CO[C@H]([C@@H]([C@H]1O)O)O
CID:126890	CCCCCC(S(=O)(=O)O)CC(=O)CCc1ccc(c(c1)OC)O
CID:12799751	CN1C(=O)N(C)C(=O)C(=Nc2c(O)n(C)c(=O)n(c2=O)C)C1=O.N
CID:128861	Oc1cc(O)c2c(c1)[o+]c(c(c2)O)c1ccc(c(c1)O)O
CID:12988	CC(=C)CCO
CID:130009	OC[C@H]1O[C@@H](O[C@H]2CC[C@]3(C(C2(C)C)CC[C@@H]2[C@@H]3C[C@H]3O[C@@H](C=C(C)C)C[C@]([C@@H]4C3[C@]2(C)CC4)(C)O[C@@H]2O[C@H](CO)[C@H]([C@@H]([C@H]2O)O)O)C)[C@@H]([C@H]([C@@H]1O)O)O
CID:13187	CCCCCCCC(=O)C
CID:13250	CCOC(=O)c1cc(O)c(c(c1)O)O
CID:13250	CCOC(=O)c1cc(O)c(c(c1)O)O
CID:133323	COc1cc2c(cc1O)C[C@H]1c3c2c(O)c(OC)cc3CCN1C
CID:13443729	[O-]c1ccccc1.[Cu+]
CID:13443729	[O-]c1ccccc1.[Cu+]
CID:13650	O=c1oc2ccccc2cc1O
CID:136569	C=CC(C(=C)C)(C)C
CID:13844301	COc1cc(ccc1O)[C@H]1O[C@H]([C@@H]([C@@H]1C)C)c1ccc2c(c1)OCO2
CID:13888122	OC1O[C@H](COC(=O)c2cc(O)c(c(c2)O)O)[C@H]([C@@H]([C@H]1OC(=O)c1cc(O)c(c(c1)O)O)OC(=O)c1cc(O)c(c(c1)O)O)OC(=O)c1cc(O)c(c(c1)O)O
CID:13962928	OC[C@H]1O[C@@H](OC(=O)/C=C/c2ccc(c(c2)OC)O)[C@@H]([C@H]
CID:14014430	CC(=CCC[C@H](C1=CCC(=CC1)C)C)C
CID:14055602	OCC1OC(OC)C(C(C1OC1OC(CO)C(C(C1O)O)OC)O)O
CID:14072	CC1CS1
CID:14079	CC(=O)c1ccc[nH]1
CID:14134976	O=C[C@]12C[C@@H](O)[C@@H](C[C@@H]1CC[C@@H]1[C@@H]2CC[C@]2([C@]1(O)CC[C@@H]2C1=CC(=O)OC1)C)O
CID:14235	C=CC(=C)CCCC(OC(=O)C)(C)C
CID:14335962	O=C(O[C@H]1[C@H](O)C[C@]2([C@H](C1(C)C)CC[C@@]1([C@@H]2CC=C2[C@@]1(C)CC[C@@]1([C@H]2CC(C)(C)CC1)C(=O)O)C)C)/C=C/c1ccc(cc1)O
CID:14350	C=C1CCC2OC2(CCC2C1CC2(C)C)C
CID:143917063	CCC(CCC(C)C1CCC2C1(CCC3C2=CCC4C3(CCC(C4)O)C)C)C(C)C
CID:14504	CCCCCCCCCCCCCCCO
CID:14539911	COc1cc2c(cc1O)C[C@H]1c3c2c(O)c(cc3CCN1)OC
CID:145742	OC(=O)[C@@H]1CCCN1
CID:145857	c1ccc(cc1)c1ccc2c([o+]1)cccc2.[O-][Cl+3]([O-])([O-])[O-]
CID:145857	c1ccc(cc1)c1ccc2c([o+]1)cccc2.[O-][Cl+3]([O-])([O-])[O-]
CID:14658050	OC[C@H]1O[C@@H](OC(=O)[C@@]23CCC([C@H]([C@H]3C3=CC[C@H]4[C@@]([C@@]3(CC2)C)(C)CC[C@@H]2[C@]4(C)C[C@H]([C@@H]([C@@]2(C)CO)O)O)O)(C)C)[C@@H]([C@H]([C@@H]1O)O)O
CID:146680	O=C1C=C(C)C(=O)c2c1c(O)c(cc2)c1ccc2c(c1O)C(=O)C=C(C2=O)C
CID:14890646	CC[C@H](C(C)C)CC[C@H]([C@H]1CC[C@@H]2[C@]1(C)CC[C@H]1[C@H]2CCC2=C[C@H](CC[C@]12C)O)C
CID:150636	C=CC1CC=CSS1
CID:154417	OC[C@H](c1ccccc1)C(=O)OC1C[C@@H]2CC[C@H](C1)N2C
CID:1548943	COc1cc(CNC(=O)CCCC/C=C/C(C)C)ccc1O
CID:1548994	OC[C@@H]1Oc2ccc(cc2O[C@H]1c1ccc(c(c1)OC)O)[C@H]1Oc2cc(O)cc(c2C(=O)[C@@H]1O)O
CID:1549026	C/C(=CCOC(=O)C)/CCC=C(C)C
CID:1549095	OC/C=C/c1ccc(c(c1)OC)O
CID:1549111	OC(=O)/C=Cc1ccc(c(c1)O)O
CID:1549111	OC(=O)/C=Cc1ccc(c(c1)O)O
CID:1549163	OC[C@@H]1Oc2ccc(cc2O[C@H]1c1ccc(c(c1)OC)O)[C@@H]1Oc2cc(O)cc(c2C(=O)[C@H]1O)O
CID:1550607	C/C(=CCOc1ccc2c(c1)oc(=O)cc2)/CCC=C(C)C
CID:15515703	CC(=C[C@@H]1O[C@@]23OC[C@@]4(C2)[C@@H]([C@H]3[C@@](C1)(C)O)CC[C@H]1[C@@]4(C)CC[C@@H]2[C@]1(C)CC[C@@H](C2(C)C)O)C
CID:15558419	COc1ccc(cc1)C(CNC(=O)/C=C/c1ccccc1)O
CID:15558507	C[C@@H]1CC[C@@]2(OC1)O[C@@H]1[C@H]([C@@H]2C)[C@@]2([C@@H](C1)[C@@H]1CC[C@@]3([C@]([C@H]1CC2)(C)C[C@H]([C@@H](C3)O)O)O)C
CID:155692	OC[C@H]1O[C@H]([C@@H]([C@H]([C@@H]1O)O)O[C@@H]1O[C@H](CO)[C@H]([C@@H]([C@H]1O)O)O)c1c(OC)cc2c(c1O)c(=O)cc(o2)c1ccc(cc1)O
CID:1567	OCCS
CID:15839040	CCCCC[C@@H](C[C@H](CCc1ccc(c(c1)OC)O)O)O
CID:158471	O[C@@H]1[C@@H](O[C@@H]2O[C@H](C(=O)O)[C@H]([C@@H]([C@H]2O)O)O)[C@H](O[C@@H]([C@H]1O)C(=O)O)O[C@H]1CC[C@]2([C@H](C1(C)C)CC[C@@]1([C@@H]2C(=O)C=C2[C@@]1(C)CC[C@@]1([C@@H]2C[C@](C)(CC1)C(=O)O)C)C)C
CID:159055	O=C1C[C@@H]2C([C@@]1(C)CC2)(C)C
CID:15945690	CC1C(=O)OC2[C@H]1CC[C@](C1C2=C(C)C2C1C1C3C42[C@H]2OC(=O)[C@H](C2CC[C@@]3(O[C@@]4([C@@H]1O)C)C)C)(C)O
CID:159630	OC[C@H]([C@H]([C@@H](C(=O)C=O)O)O)O
CID:15983953	OCC[C@](CC(=O)SCCNC(=O)CCNC(=O)[C@H](C(COP(=O)(OP(=O)(OC[C@H]1O[C@H](C([C@H]1OP(=O)([O-])[O-])O)n1cnc2c1ncnc2N)[O-])[O-])(C)C)O)(O)C
CID:159966	COC1=C(OC)[C@@]23[C@](CC1=O)(CCN3C)c1c(CC2)ccc(c1O)OC
CID:160207	O[C@H]1C(=O)N[C@@H]([C@H]([C@@H]1O)O)C(=O)O
CID:160497	CC(CCC[C@H]([C@H]1CC[C@@]2([C@]1(C)CC[C@@]13[C@H]2CC[C@@H]2[C@]3(C1)CCCC2(C)C)C)C)C
CID:160500	COc1ccc2c(c1O)c1c(O)c(OC)cc3c1[C@H](C2)N(C)CC3
CID:160875	COc1c(O)cc2c3c1c1ccccc1C[C@H]3NCC2
CID:16088242	O[C@H]1[C@H](O)CO[C@H]([C@@H]1O)O[C@H]1CC[C@]23[C@H](C1(C)C)CC[C@@H]1[C@@]3(C2)CC[C@]2([C@@]1(C)[C@@H](O)[C@@]13[C@@H]2[C@H](C)C[C@@H](O1)[C@H](O3)C(O)(C)C)C
CID:16129869	OC1OC2COC(=O)c3cc(O)c(c(c3c3c(O)c(O)c4c5c3c(=O)oc3c(c(c(c6c(C(=O)OC2C2C1OC(=O)c1cc(O)c(c(c1c1c(C(=O)O2)cc(c(c1O)O)O)O)O)cc(O)c(c6O)O)c(c(=O)o4)c53)O)O)O)O
CID:161352	CC(=C)[C@@H]1CC[C@]2([C@H]1[C@H]1CC[C@H]3[C@@]([C@]1(C)CC2)(C)CC[C@@H]1[C@]3(C)[C@@H](C(=O)O)[C@@H](C1(C)C)O)C(=O)O
CID:16142	O=C[C@]12C[C@H]3O[C@@]4(O)[C@@H](O)C[C@H](O[C@H]4O[C@@H]3C[C@@H]1CC[C@@H]1[C@@H]2CC[C@]2([C@]1(O)CC[C@@H]2C1=CC(=O)OC1)C)C
CID:16175790	OC1O[C@@H]2COC(=O)c3cc(O)c(c(c3Oc3cc4c5c6c(c(c7c(C(=O)O[C@H]2[C@H]2[C@H]1OC(=O)c1cc(O)c(c(c1c1c(C(=O)O2)cc(c(c1O)O)O)O)O)cc(O)c(c7O)O)c(O)c(O)c6oc4=O)c(=O)oc5c3O
CID:161798	OCC1O[C@@H](OC2C[C@]3(C)C([C@@]4(C2C(C)(C)C(O)CC4)C)CC(C2[C@@]3(C)CC[C@@H]2[C@]2(C)CC[C@H](O2)C(O)(C)C)O)C(C(C1O)O)O[C@@H]1OC(C)C(C(C1O)O)O
CID:161871	OC(=O)[C@H]([C@@](C(=O)O)(Cc1ccc(c(c1)O)O)O)O
CID:16211399	OC[C@H]1O[C@@H](Oc2cc(O)c3c(c2)oc(cc3=O)c2ccc(cc2)O)[C@@H]([C@H]([C@@H]1O)O)O[C@@H]1OC[C@]([C@@H]1O)(O)CO
CID:16212801	OC[C@H]1OC([C@@H]([C@@H]1OP(=O)(O[C@@H](CNC(=O)CC[C@@]1(C)C2=N[C@H]([C@@H]1CC(=O)N)[C@]1(C)[N-]/C(=C(/C)C3=N/C(=CC4=N/C(=C2/C)/[C@@H](CCC(=O)N)C4(C)C)/[C@H]([C@]3(C)CC(=O)N)CCC(=O)N)/[C@H]([C@]1(C)CC(=O)N)CCC(=O)N)C)[O-])O)n1cnc2c1cc(C)c(c2)C.[C-]#N.[Co+3]
CID:162401	OC[C@H]1O[C@@H](O[C@H]2CC[C@]3([C@H](C2)CC[C@@H]2[C@@H]3CC[C@]3([C@H]2C[C@H]2[C@@H]3[C@H](C)[C@]3(O2)CC[C@H](CO3)C)C)C)[C@@H]([C@H]([C@H]1O[C@@H]1O[C@H](CO)[C@H]([C@@H]([C@H]1O[C@@H]1O[C@H](CO)[C@H]([C@@H]([C@H]1O)O)O)O[C@@H]1OC[C@H]([C@@H]([C@H]1O)O)O)O)O)O
CID:162464	COc1cc2oc(cc(=O)c2c(c1OC)O)c1ccc(c(c1)OC)O
CID:162952	CCCCCC(=O)CC(=O)CCc1ccc(c(c1)OC)O
CID:16315	C=CCSSSCC=C
CID:164888	CC1=C[C@@H](O)[C@@H]2C[C@H]1C2(C)C
CID:165217	O=CO[C@H]1CC[C@]2(C(=CC[C@@H]3[C@@H]2CC[C@]2([C@H]3CC[C@@H]2[C@@H](CCCC(C)C)C)C)C1)C
CID:16590	C=CCSSCC=C
CID:16591	CCCSSCC=C
CID:166983	COc1cc2CCN([C@H]3[C@H](c2cc1OC)O[C@@H](O)c1c3ccc(c1OC)OC)C
CID:16732	Cc1cc2c(cc1C)cccc2C
CID:167551	CCCCCCCCCCCCCCCc1cccc(c1C(=O)O)O
CID:167736	COc1ccc(cc1O)Cc1nccc2c1cc(OC)c(c2)OC
CID:168971	OC[C@H]1O[C@@H](O[C@H]2CC[C@]3(C(=CC[C@@H]4[C@@H]3CC[C@]3([C@H]4C[C@H]4[C@@H]3[C@H](C)[C@@]3(O4)CC[C@@H](CN3)C)C)C2)C)[C@@H]([C@H]([C@@H]1O[C@@H]1O[C@@H](C)[C@@H]([C@H]([C@H]1O)O)O)O)O[C@@H]1O[C@@H](C)[C@@H]([C@H]([C@H]1O)O)O
CID:169167	Oc1cc2O[C@@H]([C@@H](Cc2c(c1)O)OC(=O)c1cc(O)c(c(c1)O)O)c1cc2c(cc(c(c2c(c(=O)c1)O)O)O)[C@H]1Oc2cc(O)cc(c2C[C@H]1O)O
CID:169586	CO[C@@H]([C@@H]([C@@H]([C@@H](O)C)O)O)C=O
CID:170570	COc1cc(OC)ccc1[C@@H]1COc2c(C1)ccc(c2)O
CID:171513	CC(=O)OC1C2OC2C2=CC3=NC(C4(C3(CC2(C1C)C)O4)C)O
CID:172675	C[C@H]1OC(=O)c2c(C1)cc(cc2O)O
CID:175	[O-]C(=O)C
CID:17572160	C[C@@H]1CC[C@H]2[C@@H]1[C@H]1[C@H](C1(C)C)CCC2=C
CID:176079	O[C@@H]1[C@@H](O)[C@@H](O[C@@H]([C@H]1O)C(=O)O)O[C@H]1CC[C@]2([C@H](C1(C)C)CC[C@@]1([C@@H]2CC=C2[C@@]1(C)CC[C@@]1([C@H]2CC(C)(C)CC1)C(=O)O)C)C
CID:177	CC=O
CID:177032	COc1c(O)cc2c(c1O)C(=O)C[C@H](O2)c1ccccc1
CID:177149	COc1ccc(c(c1)O)[C@H]1COc2c(C1)ccc(c2)O
CID:177396	OC[C@H]1O[C@@H](OC[C@H]2O[C@@H](O[C@H]3[C@@H](O)CO[C@H]([C@@H]3O[C@H]3O[C@H](C)[C@@H]([C@@H]([C@H]3O)O)O)O[C@H]3CC[C@]4([C@H](C3(C)C)CC[C@@]3([C@@H]4CC[C@H]4C53CO[C@]3(C5)[C@@H]4[C@@](C)(O)C[C@@H](O3)C=C(C)C)C)C)[C@@H]([C@H]([C@@H]2O)O)O[C@@H]2OC[C@H]([C@@H]([C@H]2O)O)O)[C@@H]([C@H]([C@@H]1O)O)O
CID:177397	OC[C@H]1O[C@@H](OC2CC[C@]3([C@@](C2(C)C)(C)CCC2C3C[C@H](O)C3[C@]2(C)CCC3[C@](CCC=C(C)C)(O)C)C)[C@@H]([C@H]([C@@H]1O)O)O[C@@H]1O[C@H](COC(=O)C)[C@H]([C@@H]([C@H]1O)O)O
CID:17750995	CC(=CCC[C@H]([C@H]1CC[C@@]2([C@]1(C)CC[C@]13[C@H]2CC[C@@H]2[C@]3(C1)CC[C@@H](C2(C)C)O)C)C)C
CID:17751012	O=C1C=C2[C@@H]3C[C@@](C)(CC[C@]3(C)CC[C@]2([C@]2([C@H]1[C@@]1(C)CCC(C([C@@H]1CC2)(C)C)O)C)C)C(=O)O
CID:177773	CC1=CCC2(C(=C(CC2)C(C)C)CC1)C
CID:179	CC(=O)C(O)C
CID:180	CC(=O)C
CID:181264	OS(=O)(=O)O.OC[C@H]1O[C@@H]2O[C@@H]3[C@@H](CO)O[C@@H]([C@@H]([C@H]3O)O)O[C@@H]3[C@@H](CO)O[C@@H]([C@@H]([C@H]3O)O)O[C@@H]3[C@@H](CO)O[C@@H]([C@@H]([C@H]3O)O)O[C@@H]3[C@H](O[C@H](O[C@@H]4[C@H](O[C@H](O[C@@H]5[C@H](O[C@H](O[C@H]1[C@@H]([C@H]2O)O)[C@H](O)[C@H]5O)CO)[C@H](O)[C@H]4O)CO)[C@H](O)[C@H]3O)CO
CID:181538	CC(=O)CC1c2c3OCOc3ccc2c2c(N1C)c1cc3OCOc3cc1cc2
CID:183757	O=C1C(=C(C(=O)c2c1cccc2O)C1=C(C)C(=O)c2c(C1=O)c(O)ccc2)C
CID:184806	O[C@@H]1[C@H](O)CN2[C@@H]([C@H]1O)[C@@H](O)CC2
CID:187	CC(=O)OCC[N+](C)(C)C
CID:188323	COc1cc2oc(cc(=O)c2c(c1OC)O)c1ccc(cc1)O
CID:18949674	C1=CSC=[NH+]1
CID:189605	OC[C@H]1[C@@H](O)[C@@H]([C@@H]2N1CC[C@@H]2O)O
CID:192122	CC(=O)OC1[C@H]2OC2C2=CC(=O)C3(CC2(C1C)C)OC3(C)C(=O)N
CID:19310	CSSSC
CID:193484	CCCCCCCCCCCCCCCCCCCCC(C(=O)O)O
CID:194485	OCC1OC(OC2CCC3(C(C2)C(O)CC2C3CCC3(C2CC2C3C(C)C3(O2)CCC(CO3)C)C)C)C(C(C1OC1OC(CO)C(C(C1OC1OC(CO)C(C(C1O)O)O)OC1OC(CO)C(C(C1O)O)O)O)O)O
CID:194754	O=C[C@@H]([C@H]([C@@H]([C@@H](COC(=O)c1cc(O)c(c(c1)O)O)O)OC(=O)c1cc(O)c(c(c1)O)O)O)OC(=O)c1cc(O)c(c(c1)O)O
CID:195080	Nc1ccc(cc1)N1CNC(=O)C21CCN(CC2)CCCC(=O)c1ccc(cc1)F
CID:19602	CCCCCc1ccco1
CID:197081	OC[C@H]1O[C@@H](Oc2cc3c(O)cc(cc3[o+]c2c2ccc(c(c2)O)O)O)[C@@H]([C@H]([C@@H]1O)O)O.[Cl-]
CID:20054872	C[C@@H]1C[C@@H]2O[C@@]3([C@H]1[C@@]1(C)CC[C@@]45[C@H]([C@@]1([C@H]3O)C)CC[C@@H]1[C@]5(C4)CC[C@@H](C1(C)C)O)O[C@@H]2C(O)(C)C
CID:20055286	Oc1ccc(cc1)c1oc2cc(O)cc(c2c(=O)c1O[C@@H]1O[C@H](CO[C@H]2O[C@H](C)[C@H]([C@@H]([C@@H]2O)O)O)[C@H]([C@@H]([C@H]1O)O)O)O
CID:20056510	COc1cc2CCN([C@H](c2cc1O)Cc1ccc(c(c1)OC)OC)C
CID:2022	Nc1nc(=O)c2c([nH]1)n(COCCO)cn2
CID:204	NC(=O)NC1NC(=O)NC1=O
CID:20525	COc1cc(C=O)c(cc1OC)OC
CID:205586	C1CC[C@H](NC1)c1cccnc1
CID:206	OCC1OC(O)C(C(C1O)O)O
CID:20653	CC(C(=O)O)CCCC
CID:21123040	O=C[C@@H]([C@@H]([C@@H]([C@@H](O)C)O)O)O
CID:21148461	OC[C@]12[C@@H]3OC(=O)C[C@H]1[C@@H](C)C(=O)C(=C2[C@@](C3)(C)[C@H]1OC(=O)C=C1C)O
CID:21201348	CCCSCC(C(=O)O)NC(=O)CCC(C(=O)O)N
CID:2130	NC12CC3CC(C2)CC(C1)C3
CID:21439	OCc1ccccc1N
CID:2153	Cn1c(=O)n(C)c2c(c1=O)[nH]cn2
CID:21573751	C[C@@H]1CC[C@@]2(N(C1)C)O[C@@H]1[C@H]([C@@H]2C)[C@@]2([C@@H](C1)[C@@H]1CC=C3[C@]([C@H]1CC2)(C)CC[C@@H](C3)O)C
CID:21573755	C[C@@H]1CC[C@@]2(NC1)O[C@@H]1[C@H]([C@@H]2C)[C@@]2([C@@H](C1)[C@@H]1CC=C3[C@]([C@H]1C[C@H]2O)(C)CC[C@@H](C3)O)C
CID:21597353	OC[C@H]1O[C@H]([C@@H]([C@H]([C@@H]1O)O)O[C@@H]1O[C@H](COC(=O)/C=C/c2ccc(c(c2)OC)O)[C@H]([C@@H]([C@H]1O)O)O)c1c(OC)cc2c(c1O)c(=O)cc(o2)c1ccc(cc1)O
CID:216283	OC[C@H]1O[C@@H](OC([C@H]2Oc3c(C2)cc2c(c3)oc(=O)cc2)(C)C)[C@@H]([C@H]([C@@H]1O)O)O
CID:21637545	Oc1cc2O[C@@H]([C@H](Cc2c(c1)O)O)c1cc2cc(O)c(c(c2c(c(=O)c1)O)O)O
CID:21648	CC(=O)CCc1ccc(cc1)O
CID:21672700	O=C[C@@H]1[C@@H](O)C([C@H]2[C@@]1(C)[C@H]1CC[C@H]3[C@@]([C@@]1(CC2)C)(C)CC[C@@]1([C@@H]3[C@@H](CC1)C(=C)C)C(=O)O)(C)C
CID:21680077	OCC(c1ncc(c2c1[nH]c1c2cccc1)OC)O
CID:2196	COc1ccc(cc1)C(=O)N1CCCC1=O
CID:221071	C[C@@H]1C(=O)O[C@H]2[C@H]1CC[C@@]1(C2=C(C)C(=O)C=C1)C
CID:22223831	CCCCCCCCCCCCCCCCCCCCCCCCCC(CCC)C
CID:22311	CC1=CCC(CC1)C(=C)C
CID:223377	CCC(C(CC)(O)C)(O)C
CID:22446905	OCC1OC(Oc2c(oc3c(c2=O)cccc3)c2ccccc2)C(C(C1O)O)O
CID:225688	CC1CCC2(C(C1C)C1=CCC3C(C1(CC2)C)(C)CCC1C3(C)CCC(C1(C)C)O)C
CID:225689	OC1CCC2(C(C1(C)C)CCC1(C2CC=C2C1(C)CCC1(C2CC(C)(C)CC1)C)C)C
CID:22608831	CCCCCCCCCC(=O)/C=C(/C=C/c1ccc(c(c1)OC)O)O
CID:22841567	OC[C@H]1OC(Oc2c(oc3c(c2=O)c(O)cc(c3)O)c2cc(O)c(c(c2)O)O)[C@@H]([C@H]([C@@H]1O)O)O
CID:228583	CC(=O)Cc1ccco1
CID:232	OC(=O)C(CCCN=C(N)N)N
CID:23345	c1ccc(cc1)Cc1nccc2c1cccc2
CID:2345	O=C(c1ccccc1)OCc1ccccc1
CID:2353	COc1c(OC)ccc2c1c[n+]1CCc3c(c1c2)cc1c(c3)OCO1
CID:2353	COc1c(OC)ccc2c1c[n+]1CCc3c(c1c2)cc1c(c3)OCO1
CID:2355	COc1c2ccc(=O)oc2cc2c1cco2
CID:23594959	COC1CCC(CC1)C(C)C
CID:236	NC(=O)CC(C(=O)O)N
CID:23668194	O[C@@H]1CC[C@]2([C@@H](C1)C[C@H]([C@@H]1[C@@H]2C[C@H](O)[C@]2([C@H]1CC[C@@H]2[C@@H](CCC(=O)[O-])C)C)O)C.[Na+]
CID:23930	[Mn]
CID:23978	[Cu]
CID:23994	[Zn]
CID:241	c1ccccc1
CID:24316	O[C@@H]1[C@@H]2OP(=O)(O)OC[C@H]2O[C@H]1n1cnc2c1[nH]c(N)nc2=O
CID:243678	CCCCCC(OC(=O)c1ccccc1)C
CID:244297	O=C1CCC2C(C1C)(C)CCC1C2(C)CCC2(C1(C)CCC1(C2CC(C)(C)CC1)C)C
CID:24832095	COCC1OC(OC2C(COCC(O)C)OC(C(C2OCC(O)C)OCC(O)C)OC)C(C(C1OC1OC(CO)C(C(C1O)O)OC)OC)OC
CID:24832108	Oc1cc(O)c2c(c1)oc(c(c2=O)O[C@@H]1O[C@H](CO[C@H]2O[C@@H](C)[C@@H]([C@H]([C@H]2O)O)O)[C@H]([C@@H]([C@H]1O)O)O)c1ccc(c(c1)O)O
CID:24878797	OC[C@H]1O[C@@H](Oc2cc(O)c3c(c2OC)oc2c(c3=O)c(O)ccc2OC)[C@@H]([C@H]([C@@H]1O)O)O
CID:24892715	CC(CCOP(=O)(O)O)CC/C=C(CC/C=C(/CC/C=C(/CCC=C(C)C)C)C)/C
CID:24916955	O[C@@H]1[C@@H](O)C[NH+]2[C@@H]([C@H]1O)[C@@H](O)CC2
CID:249332	OS(=O)(=O)O.O=CN1c2cc(OC)c(cc2[C@]23[C@@H]1[C@@](O)(C(=O)OC)[C@H](OC(=O)C)[C@]1([C@@H]3N(CC2)CC=C1)CC)[C@]1(C[C@@H]2CN(CCc3c1[nH]c1c3cccc1)C[C@](C2)(O)CC)C(=O)OC
CID:25058161	CNCCOP(=O)(OCC(COC=O)OC=O)O
CID:25079986	OC[C@H]1O[C@H](OC[C@H]2O[C@H](O[C@]3(CO[C@H]4O[C@H](CO)[C@@H]([C@@H]([C@H]4O)O)O)O[C@@H]([C@H]([C@@H]3O)O)CO)[C@@H]([C@H]([C@@H]2O)O)O)[C@@H]([C@H]([C@H]1O)O)O
CID:25147318	CC(=CCC[C@H]([C@@]12CC=C([C@H]2C1)C)C)C
CID:25200619	[O-]C(=O)[C@@H]([NH3+])CS(=O)CC=C
CID:25201364	OC[C@H]1O[C@@H](Oc2c(oc3c(c2=O)c([O-])cc(c3)O)c2ccc(cc2)O)[C@@H]([C@H]([C@H]1O)O)O
CID:25211	CC(c1cc(C)c(cc1C)C(C)C)C
CID:25429	COC(=O)Nc1nc2c([nH]1)cccc2
CID:2551	NC(=O)OCC[N+](C)(C)C
CID:255538	Oc1cc2OC(c3ccc(c(c3)O)O)[C@@H](Cc2c(c1)O)O
CID:26049	CC1=CCC2C(C1)C2(C)C
CID:263	CCCCO
CID:26305	O=c1ccc2c(o1)cc1c(c2)C[C@@H](O1)C(O)(C)C
CID:26447	C[C@@H]1CC[C@H](C(=O)C1)C(C)C
CID:265071	NC1CC(/N=C(/C(=O)O)N)C(OC1OC1C(O)C(O)C(C(C1O)O)O)C
CID:268208	CC(=O)Oc1ccc2c(c1)oc(c(c2=O)c1ccccc1)C
CID:26879	C1CN2C(=N[C@H](C2)c2ccccc2)S1
CID:2723631	CNC(=S)NC
CID:2733535	CCCCCCCCCCCCCCCCCCOC[C@@H](OC(=O)C)COP(=O)(OCC[N+](C)(C)C)[O-]
CID:2758	CC12CCC(CC1)C(O2)(C)C
CID:282017	COc1cc2CCN(C3c2cc1Oc1c2C(=NCCc2cc(c1OC)OC)Cc1ccc(Oc2cc(C3)ccc2O)cc1)C
CID:287291	OC(=O)C=C(C=CC1(O)C(=CC(=O)CC1(C)C)C)C
CID:290988	COc1cc(C(=O)O)c(cc1OC)C(=O)O
CID:2913	CN1CCC(=C2c3ccccc3C=Cc3c2cccc3)CC1
CID:29231	Oc1cc(O)c2c(c1)[o+]c(c(c2)O[C@@H]1O[C@H](CO[C@@H]2O[C@@H](C)
CID:29231	Oc1cc(O)c2c(c1)[o+]c(c(c2)O[C@@H]1O[C@H](CO[C@@H]2O[C@@H](C)[C@@H]([C@H]([C@H]2O)O)O)[C@H]([C@@H]([C@H]1O)O)O)c1ccc(c(c1)O)O.[Cl-]
CID:293754	CC(=O)OC1CCC2(C(C1(C)C)CCC1(C2CC=C2C1(C)CCC1(C2C(C)C(C)CC1)C)C)C
CID:2950	Oc1cccc2c1C(=O)c1c(C2=O)cccc1O
CID:3035446	CC1CC[C@@]2(OC1)O[C@@H]1[C@H]([C@@H]2C)[C@@]2([C@@H](C1)[C@@H]1CCC3[C@]([C@H]1CC2)(C)CCC(C3)O)C
CID:3037212	OCC/C(=C(/N(Cc1cnc(nc1N)C)C=O)C)/SSCC=C
CID:305	OCC[N+](C)(C)C
CID:3051	CCOC(=O)OC(=O)OCC
CID:3080813	OC[C@H]1O[C@@H](OC(=O)[C@]23CC[C@@]4(C(=CCC5[C@@]4(C)CCC4[C@]5(C)CCC(C4(C)C)O[C@@H]4O[C@H](C(=O)O)[C@H]([C@@H]([C@H]4O)O)O)[C@H]3CC(CC2)(C)C)C)[C@@H]([C@H]([C@@H]1O)O)O
CID:3081374	Oc1cc2OC(c3cc(O)c(c(c3)O)O)C(C(c2c(c1)O)O)O
CID:3082134	COc1cc2CC[N@@+]3([C@H](c2cc1O)Cc1c(C3)c(O)c(cc1)OC)C
CID:3083613	CC#CC#CCc1ccccc1
CID:3084341	O=C(c1cc(O)c(c(c1)O)O)OC[C@H]1O[C@@H](OC(=O)c2cc(O)c(c(c2)O)O)[C@H]2[C@H]([C@@H]1OC(=O)C1=CC(=O)C(C3([C@@H]1c1c(C(=O)O2)cc(c(c1O3)O)O)O)(O)O)OC(=O)c1cc(O)c(c(c1)O)O
CID:3084341	O=C(c1cc(O)c(c(c1)O)O)OC[C@H]1O[C@@H](OC(=O)c2cc(O)c(c(c2)O)O)[C@H]2[C@H]([C@@H]1OC(=O)C1=CC(=O)C(C3([C@@H]1c1c(C(=O)O2)cc(c(c1O3)O)O)O)(O)O)OC(=O)c1cc(O)c(c(c1)O)O
CID:3084995	OC[C@H]1O[C@H]([C@@H]([C@@H]([C@@H]1O)O)O)c1c(O)c([C@@H]2OC[C@@H]([C@@H]([C@H]2O)O)O)c(c2c1oc(cc2=O)c1ccc(cc1)O)O
CID:31	OCC(C(COP(=O)(O)O)O)(O)C
CID:311	OC(=O)C(CC(=O)O)(CC(=O)O)O
CID:31100	CS(=O)(=O)O.CC(C[C@H]1C(=O)N2CCC[C@H]2[C@]2(N1C(=O)[C@@](O2)(NC(=O)[C@H]1CN(C)[C@H]2C(=C1)c1cccc3c1c(C2)c([nH]3)Br)C(C)C)O)C
CID:31161	COc1cc2oc(cc(=O)c2c(c1O)O)c1ccc(c(c1)O)O
CID:31211	COc1cc(CCC(=O)C)ccc1O
CID:31252	Cc1ncc(nc1)C
CID:31253	C=CC(=C)CCC=C(C)C
CID:31268	C1CCCN1
CID:31404	Cc1cc(c(c(c1)C(C)(C)C)O)C(C)(C)C
CID:31408	OCCC1=CCC2CC1C2(C)C
CID:3220	Cc1cc(O)c2c(c1)C(=O)c1c(C2=O)c(O)cc(c1)O
CID:32281	O=C1CCC(N1)C(=O)NC(C(=O)N1CCCC1C(=O)N)Cc1[nH]cnc1
CID:323	O=c1ccc2c(o1)cccc2
CID:323964	CC(C1CCC2(C31CCC(O3)(C)CC2)C)C
CID:326	O=Cc1ccc(cc1)C(C)C
CID:326	O=Cc1ccc(cc1)C(C)C
CID:3301	NCCN
CID:330573	CC(=C)[C@@H]1CC=C([C@@H](C1)O)C
CID:3314	C=CCc1ccc(c(c1)OC)O
CID:332425	COc1cc(ccc1O)[C@H]1OC[C@H]2[C@@H]1COC2c1cc(OC)c(c(c1)OC)O
CID:332426	COc1cc(cc(c1O)OC)C1OC[C@H]2[C@@H]1CO[C@@H]2c1cc(OC)c(c(c1)OC)O
CID:33510	CC(=O)OCC(CO)O
CID:33576	O[C@@H]1[C@@H](COP(=O)(OP(=O)(OC[C@H]2OC([C@@H]([C@@H]2O)O)O)O)O)O[C@H]([C@@H]1O)n1cnc2c1ncnc2N
CID:33703	O=C1C=CC(=O)O1.C=COC=C
CID:338719	CC1=C(Cl)C(=O)c2c(C1=O)cccc2O
CID:344234	c1ccc2c(c1)cnc1c2ccc2c1cccc2
CID:34458	COc1c(OC)ccc2c1CN1CCc3c(C1C2)cc1c(c3)OCO1
CID:3468	C[N+](=C1C=CC(=C(c2ccc(cc2)N(C)C)c2ccc(cc2)N(C)C)C=C1)C
CID:3473	CCCCCC(CC(=O)CCc1ccc(c(c1)OC)O)O
CID:3474285	OCC1OC(OC2CCC3(C(C2)CCC2C3CCC3(C2CC2C3C(C)C3(O2)CCC(CO3)C)C)C)C(C(C1OC1OC(CO)C(C(C1OC1OC(CO)C(C(C1O)OC1OC(CO)C(C(C1O)O)O)O)OC1OCC(C(C1O)O)O)O)O)O
CID:3485	O=CCCCC=O
CID:354368	COc1ccc2c(c1)oc(c(c2=O)c1ccccc1)C
CID:354616	C=Cc1cncc2c1CCOC2=O
CID:356	CCCCCCCC
CID:359	Oc1cc(O)cc(c1)O
CID:3608	O=C1NC(=O)C(C(=O)N1C)(C)C1=CCCCC1
CID:36283	O[C@@H](c1ccc(c(c1)O)O)[C@H]1CCCCN1
CID:375105	O=C1C=C(C)C(=O)c2c1cccc2O
CID:381152	CC1=CC(=O)C(=C(C)C)CC1
CID:3827	CN1CCC(=C2c3ccccc3CC(=O)c3c2ccs3)CC1
CID:38347607	C/C=C(C(=O)O[C@H]1[C@@H](OC(=O)C)c2c(OC1(C)C)ccc1c2oc(=O)cc1)/C
CID:3893	CCCCCCCCCCCC(=O)O
CID:398800	OC1C(O)COC(C1O)O[C@H]1CC[C@]23[C@H](C1(C)C)CC=C1[C@@]3(C2)CC[C@]2([C@@]1(C)C[C@H]1[C@@H]2[C@H](C)[C@@H]2[C@@](O1)(O)[C@@H](C(O2)(C)C)O)C
CID:398941	CC(C1=CC(=O)C2(C(C1=O)C1(C2C(=O)C(=CC1=O)C(C)C)C)C)C
CID:399180	CC(=O)O[C@@H]([C@@H]1OC1(C)C)C[C@H]([C@H]1C(=O)[C@@H]([C@@]2([C@]1(C)CC[C@@]13C2CC[C@@H]2[C@]3(C1)CC[C@@H](C2(C)C)OC1OCC(C(C1O)O)O)C)O)C
CID:399182	CC(=O)OC(C1O[C@@]23OC1C[C@H]([C@@H]2[C@@]1([C@]([C@H]3O)(C)C2CC[C@@H]3[C@@]4([C@@]2(CC1)C4)CC[C@@H](C3(C)C)OC1OCC(C(C1O)O)O)C)C)(C)C
CID:40024	OC[C@@]12[C@@H](C=C(C(=O)[C@H]1O)C)O[C@H]1[C@]3([C@]2(C)C[C@H]1O)CO3
CID:4114	COc1c2oc(=O)ccc2cc2c1occ2
CID:4133	COC(=O)c1ccccc1O
CID:4139	CN(c1ccc2c(c1)sc1c(n2)ccc(=[N+](C)C)c1)C
CID:4174	O=C(C(c1cccnc1)(C)C)c1cccnc1
CID:41838	CCCCCCCCC(CCC(C)C)C
CID:424	OC(=O)CC(C(=O)O)N
CID:42495	COc1cc([NH3+])ccc1C(=O)NC1CC[NH+](CC1)Cc1ccccc1.[Cl-].[Cl-]
CID:4266	NCc1cc(=O)[nH]o1
CID:436140	CN1CC2c3c(CC1c1c2cc2c(c1)OCO2)cc1c(c3)OCO1
CID:4369188	C/C(=CC=CC=C(C=CC=C(C=CC1=C(C)CCCC1(C)C)/C)/C)/C=C/C=C(/C=C/C1C(=CCCC1(C)C)C)C
CID:439224	NCCC(=O)N[C@H](C(=O)O)Cc1[nH]cnc1
CID:439230	OCC[C@](CC(=O)O)(O)C
CID:439239	OC(=O)[C@H]1OC(O[C@H]2[C@H](O[C@@H]([C@@H]([C@H]2O)O)O)C(=O)O)[C@@H]([C@H]([C@H]1OC1O[C@H](C(=O)O)[C@@H]([C@@H]([C@H]1O)O)O)O)O
CID:439246	Oc1ccc(cc1)[C@@H]1CC(=O)c2c(O1)cc(cc2O)O
CID:439336	OC[C@H]1O[C@H](OC[C@H]2O[C@@H](O)[C@H]([C@H]([C@@H]2O[C@@H]2O[C@H](CO)[C@H]([C@@H]([C@@H]2O)O)O)O)O)[C@@H]([C@H]([C@H]1O)O)O
CID:439357	OC[C@H]1O[C@H](O)[C@@H]([C@H]([C@H]1O)O)O
CID:439513	CC[C@H]1CC[C@@H]2[C@]1(C)CC[C@H]1[C@H]2CC[C@H]2[C@]1(C)CCCC2
CID:440015	O[C@@H]1CN[C@@H](C1)C(=O)O
CID:440113	O=CCc1ccc(cc1)O
CID:440185	OC[C@H]1O[C@H](OC[C@H]2O[C@H](O[C@]3(CO)O[C@@H]([C@H]([C@@H]3O[C@H]3O[C@H](CO)[C@@H]([C@@H]([C@H]3O)O)O)O)CO)[C@@H]([C@H]([C@@H]2O)O)O)[C@@H]([C@H]([C@H]1O)O)O
CID:440221	O[C@@H]1[C@@H](COC(=O)c2cc(O)c(c(c2)O)O)O[C@H]([C@@H]([C@H]1O)O)OC(=O)c1cc(O)c(c(c1)O)O
CID:440584	COc1cc2CCN([C@H](c2cc1O)Cc1ccc(cc1)O)C
CID:440752	Oc1ccc2c(c1)c(=O)cc([nH]2)C(=O)O
CID:440833	Oc1cc2O[C@H](c3ccc(c(c3)O)O)[C@H]([C@H](c2c(c1)O)O)O
CID:440921	OC[C@@H]1OC([C@@H]([C@H]1O)O)O
CID:440927	Oc1ccc(cc1)C[C@@H]1NCCc2c1cc(O)c(c2)O
CID:440930	COc1ccc(cc1O)CC1=[N+](C)CCc2c1cc(O)c(c2)OC
CID:440946	OC[C@H]1O[C@@]([C@H]([C@@H]1O)O)(CO)OC[C@H]1O[C@@]([C@H]([C@@H]1O)O)(CO)OC[C@H]1O[C@]([C@H]([C@@H]1O)O)(O)CO
CID:440966	C=C1[C@@H]2CC[C@H](C1(C)C)C2
CID:441071	O=C1C[C@@H]2OCC=C3[C@H]4[C@@H]2[C@@H]2N1c1ccccc1[C@]12CCN([C@H]1C4)C3
CID:441293	O=C1O[C@@H]2[C@@]([C@@H]1C)(O)[C@@]13C4(C2)[C@H](OC3=O)CC(C24[C@H](O1)OC(=O)C2O)C(C)(C)C
CID:441295	O=C1O[C@@H]2[C@@]([C@@H]1C)(O)[C@@]13C4(C2O)[C@H](OC3=O)[C@@H](C(C24[C@H](O1)OC(=O)C2O)C(C)(C)C)O
CID:441429	C[C@@H]1O[C@@H](OC[C@H]2O[C@@H](O)[C@@H]([C@H]([C@@H]2O)O)O)[C@@H]([C@@H]([C@H]1O)O)O
CID:44144289	COC1=C(OC)C(=O)C(=C(C1=O)C/C=C(/CC/C=C(/CC/C=C(/CC/C=C(CC/C=C(/CC/C=C(/CC/C=C(/CC/C=C(CC/C=C(/CCC=C(C)C)C)/C)C)C)C)/C)C)C)C)C
CID:441476	O[C@@H]1O[C@H](C(=O)O)[C@@H]([C@@H]([C@H]1O)O)O
CID:441617	OC(=O)[C@@H]1CC(=C/C=[N+]/2CCC[C@H]2C(=O)[O-])C=C(N1)C(=O)O
CID:441626	OC(=O)CC(C(=O)O)NC=CC1=CC(=NC(C1)C(=O)O)C(=O)O
CID:441764	OC[C@@H]1c2cc(cc(c2O[C@H]1c1ccc(c(c1)OC)O)O)[C@H]1Oc2cc(O)cc(c2C(=O)[C@@H]1O)O
CID:441784	CCC(C(=O)O[C@H]1C(=O)O[C@H]2[C@]34[C@@H]1[C@@H](C)[C@@H](O)[C@@]([C@@H]4[C@@]1([C@@H](C2)C(=CC(=O)[C@H]1O)C)C)(OC3)O)
CID:441849	O=C[C@]12C[C@H]3O[C@@]4(O)[C@H](O)C[C@H](O[C@H]4O[C@@H]3C[C@@H]1CC[C@@H]1[C@@H]2CC[C@]2([C@]1(O)CC[C@@H]2C1=CC(=O)OC1)C)C
CID:441896	OC[C@H]1O[C@@H](O[C@H]2CC[C@]3([C@@H](C2)CC[C@@H]2[C@@H]3CC[C@]3([C@H]2C[C@H]2[C@@H]3[C@H](C)[C@]3(O2)CC[C@@H](CO3)C)C)C)[C@@H]([C@H]([C@@H]1O[C@@H]1O[C@@H](C)[C@@H]([C@H]([C@H]1O)O)O)O)O[C@@H]1O[C@H](CO)[C@H]([C@@H]([C@H]1O)O)O
CID:441913	CC(=O)O[C@@H]1C[C@]23C[C@]43CC[C@@H](C([C@@H]4CC=C2[C@]2([C@@]1(C)[C@H]1[C@H](C)CC3(O[C@H]1C2)OC(C1(C3O1)C)O)C)(C)C)O[C@@H]1OC[C@H]([C@@H]([C@H]1O)O)O
CID:441957	CC(=C[C@@H]1O[C@@]23OC[C@@]4(C2)[C@@H]([C@H]3[C@@](C1)(C)O[C@@H]1O[C@@H](C)[C@@H]([C@H]([C@H]1OC(=O)C)OC(=O)C)O)CC[C@H]1[C@@]4(C)CC[C@@H]2[C@]1(C)CC[C@@H](C2(C)C)O[C@@H]1OC[C@@H]([C@@H]([C@H]1O)O)O[C@@H]1O[C@@H](C)[C@@H]([C@H]([C@H]1O)O)O)C
CID:441959	OC[C@H]1O[C@H]([C@@H]([C@H]([C@@H]1O)O)O)c1c(O)cc2c(c1O)c(=O)cc(o2)C
CID:441960	COc1c2C[C@H](Oc2cc2c1c(=O)cc(o2)CO)C(O)(C)C
CID:44202890	OC[C@H]1O[C@@H](O[C@H]2CC[C@]3(C(C2(C)C)CC[C@@]2(C3C[C@@H](O)C3[C@@]2(C)CCC3[C@@](O[C@@H]2O[C@H](CO[C@@H]3OC[C@H]([C@@H]([C@H]3O)O)O)[C@H]([C@@H]([C@H]2O)O)O)(CCC=C(C)C)C)C)C)[C@@H]([C@H]([C@@H]1O)O)O
CID:442138	C[C@@H]1C(=O)O[C@H]2[C@H]1CC[C@]([C@H]1C2=C(C)[C@H]2[C@@H]1[C@@H]1[C@@H]3[C@]2(C(=C1)C)[C@H]1OC(=O)[C@H]([C@@H]1CC[C@]3(C)O)C)(C)O
CID:442146	O=C1O[C@H]2[C@H]([C@@H]1C)CC[C@](C1=CCC(=C21)C)(C)O
CID:442156	COC1=C(OC)[C@]23[C@](CC1=O)(CCN2)c1c(CC3)ccc(c1O)OC
CID:442186	COc1cc2c(cc1OC)CCN([C@H]2C)C
CID:442246	COC1=C(OC)[C@@]23[C@](CC1=O)(CCN3C)c1c(CC2)ccc(c1OC)OC
CID:442342	Oc1ccc(cc1)CCC(=O)c1ccc(cc1O)O
CID:442347	CC1=CC[C@@]2([C@@](CC1)(O)[C@H](CC2)C(C)C)C
CID:442360	CC(=CCC[C@H](c1ccc(cc1)C)C)C
CID:442363	CC([C@H]1CC[C@]2([C@@]31CC[C@@](O3)(C)[C@H](C2)O)C)C
CID:442460	CC(=O)O[C@@H]1CC2C(C1(C)CC2)(C)C
CID:442463	CC1=CCC2C(=O)C1C2(C)C
CID:442495	C[C@@H]1CCC(=C(C)C)C(=O)C1
CID:442543	Oc1cc2O[C@@H]([C@@H](Cc2c(c1)O)OC(=O)c1cc(O)c(c(c1)O)O)c1cc(O)c(c(c1c1c(cc(c(c1O)O)O)[C@H]1Oc2cc(O)cc(c2C[C@H]1OC(=O)c1cc(O)c(c(c1)O)O)O)O)O
CID:44256672	Oc1ccc(cc1)C1=C2O[C@@H]3O[C@H](COC(=O)CC(C(=O)OC[C@H]4OC(/[O+]=c/5c(=C2)c(O1)cc(O)c5)[C@H](O)C([C@@H]4O)O)O)[C@H](C(C3O)O)O
CID:44256853	OCC1O[C@@H](Oc2cc(O)cc3c2cc(O[C@@H]2OC(COC(=O)C)[C@H](C(C2O)O)O)c([o+]3)c2ccc(c(c2)OC)O)C([C@H]([C@@H]1O)O)O
CID:44256978	OCC1O[C@@H](Oc2cc3c(O)cc(cc3[o+]c2c2cc(OC)c(c(c2)OC)O)O)C(C([C@@H]1O)O)O[C@@H]1OC(CO)[C@H](C([C@H]1O)O)O
CID:44256982	OCC1O[C@@H](Oc2cc(O)c3c(c2)[o+]c(c(c3)O[C@@H]2OC(CO)[C@H](C(C2O)O)O)c2cc(OC)c(c(c2)OC)O)C([C@H]([C@@H]1O)O)O
CID:44257569	OCC1O[C@H](C([C@H]([C@@H]1O)O)O)c1c(O)ccc2c1oc(cc2=O)c1ccc(cc1)O
CID:44258152	Oc1cc(O)c2c(c1)oc(cc2=O)c1ccc(c(c1)O)OS(=O)(=O)O
CID:44259146	OCC1O[C@@H](OCC2O[C@@H](Oc3c(oc4c(c3=O)c(O)cc(c4)O)c3ccc(c(c3)O)O)C(C([C@@H]2O)O)O)C([C@H]([C@@H]1O)O)O
CID:44259428	Oc1cc(O)c2c(c1)oc(c(c2=O)O[C@@H]1OC(CO[C@@H]2OC(C)[C@@H]([C@@H](C2O)O)O)[C@H](C(C1O)O)O)c1cc(O)c(c(c1)O)O
CID:44259639	COc1cc(O)c2c(c1)oc(c(c2=O)O)c1cc(OC)c(c(c1)OC)OC
CID:442628	OC[C@@H]1[C@@H](O)[C@@H]([C@@H]2N1CC[C@@H]2O)O
CID:442679	O=C(c1cc(O)c(c(c1)O)O)O[C@@H]1[C@@H](OC(=O)c2cc(O)c(c(c2)O)O)[C@@H](O[C@H]2[C@H]1OC(=O)c1cc(O)c(c(c1c1c(C(=O)OC2)cc(c(c1O)O)O)O)O)OC(=O)c1cc(O)c(c(c1)O)O
CID:442739	CC1=C(O)c2cccc(c2C(=O)C1=O)O
CID:44274445	COC12[C@H]3N[C@H]3CN2C2=C([C@H]1COC(=O)N)C(=O)C(=C(C2=O)C)N
CID:442762	OC[C@H]1O[C@@H](OC[C@H]2O[C@@H](Oc3cc(OC)cc4c3C(=O)c3c(C4=O)cc(cc3O)C)[C@@H]([C@H]([C@@H]2O)O)O)[C@@H]([C@H]([C@@H]1O)O)O
CID:442858	Oc1ccc(cc1)c1cnc(o1)c1cccnc1
CID:442887	CC(=CCc1c(O)c(CC=C(C)C)c(c2c1[nH]c1c(O)cccc1c2=O)O)C
CID:4430533	OCC1OC(Oc2cc(C=Cc3ccc(cc3)OC)cc(c2)O)C(C(C1O)O)O
CID:443055	O[C@H]([C@H]([C@H]1CC[C@@H]2[C@]1(C)CC[C@H]1[C@H]2COC(=O)[C@@H]2[C@]1(C)C[C@@H](O)[C@H](C2)O)C)[C@@H]([C@@H](C(C)C)C)O
CID:443163	CC(=C)[C@@H]1CC[C@H]([C@@H](C1)O)C
CID:443199	OC[C@@]([C@@H](COP(=O)(OP(=O)(OC[C@H]1O[C@H]([C@@H]([C@@H]1O)O)n1ccc(nc1=O)N)O)O)O)(O)C
CID:443201	O[C@@H]([C@@H](C(=O)C)O)COP(=O)(O)O
CID:443471	CC(C1=CC[C@H]2C(=C1)CC[C@@H]1[C@]2(C)CCCC1(C)C)C
CID:443591	NCCC[C@H](C(=O)N[C@@H]1Cc2ccc(cc2)OC(=O)[C@@H](NC(=O)[C@H](Cc2ccc(cc2)O)NC(=O)[C@@H](NC(=O)[C@H]2N(C(=O)[C@H](NC(=O)[C@@H](NC(=O)[C@@H](NC1=O)[C@@H](O)C)CCC(=O)O)C)CCC2)CCC(=O)N)[C@@H](CC)C)NC(=O)[C@@H](NC(=O)CC(CCCCCCCCCCCCC)O)CCC(=O)O
CID:443652	OC[C@H]1O[C@@H](Oc2cc3c(O)cc(cc3[o+]c2c2cc(OC)c(c(c2)OC)O)O)[C@@H]([C@H]([C@@H]1O)O)O
CID:443654	OC[C@H]1O[C@@H](Oc2cc3c(O)cc(cc3[o+]c2c2ccc(c(c2)OC)O)O)[C@@H]([C@H]([C@@H]1O)O)O
CID:443777	C[C@@H]1CC(=O)c2c([C@@H]1O)cccc2O
CID:44387915	O=C[C@]12C[C@H]3O[C@]4(O)[C@H](O[C@@H]3C[C@@H]1CC[C@@H]1[C@@H]2CC[C@]2([C@]1(O)CC[C@@H]2C1=CC(=O)OC1)C)O[C@@H](C[C@]14NCCS1)C
CID:44418833	CC(=O)O[C@@H]1C[C@]23C[C@]43CC[C@@H](C([C@@H]4CC[C@H]2[C@]2([C@@]1(C)[C@H]1[C@H](C)C[C@]3(O[C@H]1C2)OC[C@]1([C@@H]3O1)C)C)(C)C)O[C@@H]1OC[C@H]([C@@H]([C@H]1O)O)O
CID:44423073	CCCCCCCC(=O)O[C@@H]1O[C@H](CO[C@@H]2O[C@H](CO)[C@H]([C@@H]([C@H]2O)O)O)[C@H]([C@@H]([C@H]1O[C@@H]1O[C@H](CO)[C@H]([C@@H]([C@H]1O)O)O)O)O
CID:44435791	O=C1C=C2[C@@H]3C[C@@](C)(CC[C@]3(C)CC[C@]2([C@]2(C1[C@@]1(C)CC[C@@H](C([C@@H]1CC2)(C)C)O)C)C)C(=O)O
CID:44453654	O=C(N1CCCCC1)/C=C/C=C/CCCC/C=C/c1ccc2c(c1)OCO2
CID:444679	O[C@H]1CC[C@]2(C(=CC=C3[C@@H]2CC[C@]2([C@H]3CC[C@@H]2[C@@H](/C=C/[C@@H](C(C)C)C)C)C)C1)C
CID:445154	Oc1ccc(cc1)/C=C/c1cc(O)cc(c1)O
CID:445354	OC/C=C(/C=C/C=C(/C=C/C1=C(C)CCCC1(C)C)C)C
CID:44558930	C[C@@H]1C(=O)O[C@H]2[C@H]1CC[C@]([C@H]1C2=C(C)[C@H]2[C@@H]1[C@@H]1[C@@H]3[C@@]42[C@H]2OC(=O)[C@H]([C@@H]2CC[C@@]3(O[C@]4(C1)C)C)C)(C)O
CID:445638	CCCCCC/C=CCCCCCCCC(=O)O
CID:445639	CCCCCCCC/C=CCCCCCCCC(=O)O
CID:44566638	OC[C@H]1O[C@@H](O[C@H]2CC[C@]3([C@H](C2)CC[C@@H]2[C@@H]3CC[C@]3([C@H]2C[C@H]2[C@@H]3[C@H](C)[C@@](O2)(O)CC[C@H](CO[C@@H]2O[C@H](CO)[C@H]([C@@H]([C@H]2O)O)O)C)C)C)[C@@H]([C@H]([C@H]1O[C@@H]1O[C@H](CO)[C@H]([C@@H]([C@H]1O[C@@H]1O[C@H](CO)[C@H]([C@@H]([C@H]1O)O)O)O[C@@H]1OC[C@H]([C@@H]([C@H]1O)O)O)O)O)O
CID:445713	C/C(=CCOP(=O)(OP(=O)(O)O)O)/CC/C=C(/CCC=C(C)C)C
CID:44575647	C=C1CCC2C([C@H]3[C@H]1CC[C@]3(C)O)C2(C)C
CID:44593495	COc1ccc2c(c1)n1c(=O)ccc3c1c2cc[n+]3[O-]
CID:4462	COC1=C(OC)C(=O)C(=C(C1=O)CC=C(C)C)C
CID:44630412	OCC1OC(O)C(C(C1OC1OC(COC2OCC(C(C2OC2OC(CO)C(C(C2O)O)O)O)O)C(C(C1O)O)OC1OC(COC2OCC(C(C2OC2OC(CO)C(C(C2O)O)O)O)O)C(C(C1O)O)OC1OC(COC2OCC(C(C2O)O)O)C(C(C1O)O)O)O)O
CID:446541	COc1c(C/C=C(/CCC(=O)O)C)c(O)c2c(c1C)COC2=O
CID:446611	OC(=O)/C=C/c1ccc(cc1O)O
CID:449093	OC/C(=C/CNc1ncnc2c1[nH]cn2)/C
CID:45048779	CC1CC2(CO[C@]3(C1C1(C)CCC45C(C1(C3O)C)CCC1C5(C4)CCC(C1(C)C)O)O2)C(C)C
CID:45109789	OCC(COP(=O)(O)O)O.CCC.CCO
CID:453575	OC[C@@H]1[C@@H](O)[C@H]([C@@H]2N1CC[C@@H]2O)O
CID:457825	COc1c(OC)cc2c3c1Oc1cc4c(cc1OC)CCN([C@H]4Cc1ccc(Oc4cc(C[C@H]3N(CC2)C)ccc4OC)cc1)C
CID:460537	O=C1O[C@@H]2C[C@H]3C(=C[C@@H]([C@H]([C@@]3([C@@H]3[C@@]42[C@@H](C1)C(=C)[C@H]([C@@]3(OC4)O)O)C)O)O)C
CID:460539	O=C1O[C@@H]2C[C@H]3[C@H](C)C[C@@H](C(=O)[C@@]3([C@@H]3[C@@]2([C@@H](C1)[C@@H](C)C(=O)[C@H]3O)C)C)O
CID:460895	O[C@@H]1C[C@](O)(C[C@H]([C@@H]1OC(=O)c1cc(O)c(c(c1)O)O)OC(=O)c1cc(O)c(c(c1)O)O)C(=O)O
CID:46173836	O=C1O[C@@H]2[C@H]([C@@H]1C)[C@@]13C4(C2O)[C@H](OC3=O)[C@@H](C(C24[C@H](O1)OC(=O)C2O)C(C)(C)C)O
CID:46224647	OC[C@H]1O[C@@H]([C@H]([C@@H]1O)O)OC[C@H]1O[C@@H](O[C@]([C@H]2CC[C@@]3([C@@H]2[C@H](O)C[C@H]2[C@@]3(C)C[C@@H]([C@@H]3[C@]2(C)CC[C@@H](C3(C)C)O)O)C)(CCC=C(C)C)C)[C@@H]([C@H]([C@@H]1O)O)O
CID:46226658	COc1c2OCOc2c(c2c1ccc(=O)o2)OC
CID:467317	Oc1cc2O[C@@H]([C@@H](Cc2c(c1)O)O)c1cc(O)c(c(c1c1c(cc(c(c1O)O)O)[C@H]1Oc2cc(O)cc(c2C[C@H]1O)O)O)O
CID:467830	OC[C@H]1O[C@@H](OC[C@H]2O[C@@H](O[C@H]3[C@H](C)O[C@H]([C@@H]([C@@H]3O)O)O[C@H]3CC[C@]4([C@H]([C@]3(C)CO)CC[C@@]3([C@@H]4CC=C4[C@@]3(C)CC[C@@]3([C@H]4CC(C)(C)CC3)C(=O)O)C)C)[C@@H]([C@H]([C@@H]2O)O)O)[C@H]([C@H]([C@@H]1O)O)O
CID:46881255	CC(=O)OC([C@H]1C[C@]23O[C@@H]1C[C@H]([C@@H]3[C@@]1([C@]([C@H]2O)(C)[C@@H]2CC[C@@H]3[C@@]4([C@@]2(CC1)C4)CC[C@@H](C3(C)C)O)C)C)(C)C
CID:469	OC(=O)CCCC(C(=O)O)N
CID:4698	COC(=O)C1=C(C)NC(=C(C1C)C(=O)OCCSc1ccccc1)C
CID:471118	OC[C@H]1O[C@@H](O)[C@@H]([C@H]([C@@H]1O)OC(=O)c1cc(O)c(c(c1)O)O)OC(=O)c1cc(O)c(c(c1)O)O
CID:4727	NC(C(S)(C)C)C(=O)O
CID:480764	CC(=CCc1c(O)cc(c2c1O[C@@H](CC2=O)c1ccc(cc1)O)O)C
CID:480854	CC(=CCc1cc(ccc1O)[C@H]1Oc2c(C(=O)[C@@H]1O)ccc(c2CC=C(C)C)O)C
CID:480873	O=Cc1cccn1C
CID:483522	COc1cnc2c3c1c1ccccc1n3c(=O)cc2
CID:487089	CC(=CCc1c(O)c2C(=O)C(COc2c(c1O)CC=C(C)C)c1ccc(c(c1)O)O)C
CID:489919	OCC(=C)[C@@H]1CC[C@]2([C@H]1[C@H]1CC[C@H]3[C@@]([C@]1(C)CC2)(C)CC[C@@H]1[C@]3(C)CC[C@@H](C1(C)C)O)C
CID:493570	OC[C@H]([C@H]([C@H](Cn1c2cc(C)c(cc2nc2c1nc(=O)[nH]c2=O)C)O)O)O
CID:495009	CC1CCC2(NC1)OC1C(C2C)C2(C(C1)C1CC=C3C(C1CC2)(C)CCC=C3)C
CID:4970	CN1CCc2cc3OCOc3cc2C(=O)Cc2c(C1)c1OCOc1cc2
CID:4970	CN1CCc2cc3OCOc3cc2C(=O)Cc2c(C1)c1OCOc1cc2
CID:49866839	O=SC[C@@H](C(=O)O)N
CID:5057077	Oc1ccc(cc1)C(=O)C=Cc1ccc(cc1O)O
CID:51029223	COc1ccc2cc1/C=C/NC(=O)C(NC(=O)C1C(O2)CCN1C(=O)C(C(C)C)NC(=O)C(N(C)C)C)Cc1ccccc1
CID:51283	CC(C(=O)O)[15NH2]
CID:5143	O=C1NS(=O)(=O)c2c1cccc2
CID:5199	OCC1OC(Oc2cccc3c2C(=O)c2c(C3C3c4cc(cc(c4C(=O)c4c3cccc4OC3OC(CO)C(C(C3O)O)O)O)C(=O)O)cc(cc2O)C(=O)O)C(C(C1O)O)O
CID:520098	CCC(c1nccnc1OC)C
CID:523035	CC12CCC(C=C1)C(O2)(C)C
CID:525915	CC(=C)C1CCC2(C(C1=O)O2)C
CID:5271805	COc1ccc(cc1c1c(O)cc(c2c1oc(cc2=O)c1ccc(cc1)O)O)c1cc(=O)c2c(o1)cc(cc2O)OC
CID:5273569	COc1cc2ccc(=O)oc2c(c1O)O
CID:5280352	C=CC1=C(C)/C(=C/c2[nH]c(c(c2C)CCC(=O)O)Cc2[nH]c(c(c2CCC(=O)O)C)/C=C/2NC(=O)C(=C2C=C)C)/NC1=O
CID:5280373	COc1ccc(cc1)c1coc2c(c1=O)c(O)cc(c2)O
CID:5280378	COc1ccc(cc1)c1coc2c(c1=O)ccc(c2)O
CID:5280378	COc1ccc(cc1)c1coc2c(c1=O)ccc(c2)O
CID:5280441	OC[C@H]1O[C@H]([C@@H]([C@H]([C@@H]1O)O)O)c1c(O)cc(c2c1oc(cc2=O)c1ccc(cc1)O)O
CID:5280460	COc1cc2ccc(=O)oc2cc1O
CID:5280460	COc1cc2ccc(=O)oc2cc1O
CID:5280537	COc1cc(/C=C/C(=O)NCCc2ccc(cc2)O)ccc1O
CID:5280784	C/C(=CC=CC=C(CC/C=C(/CC/C=C(/CCC=C(C)C)C)C)/C)/CC/C=C(/CC/C=C(/CCC=C(C)C)C)C
CID:5280960	Oc1ccc(cc1)/C=C/C(=O)c1c(O)cc(cc1O)O
CID:5281148	CCCCCCC/C=C[C@@H](C#CC#C[C@@H](C=C)O)O
CID:5281515	C/C/1=CCCC(=C)[C@@H]2[C@@H](CC1)C(C2)(C)C
CID:5281520	C/C/1=CCC(C)(C)/C=C/C/C(=C/CC1)/C
CID:5281553	C=C/C(=C/CC=C(C)C)/C
CID:5281564	C=CC(C1(O)CCOC(=O)/C/1=C/N)C=O
CID:5281576	C[C@H]1CCCC(=O)CCC/C=C/c2c(C(=O)O1)c(O)cc(c2)O
CID:5281595	CCCCC1N(C)CN(C1=O)[C@@H]1C(=O)N[C@@H](C(C)C)C(=O)N/C=Cc2ccc(O[C@@H]1c1ccccc1)cc2
CID:5281600	Oc1ccc(cc1)c1cc(=O)c2c(o1)c(c(cc2O)O)c1cc(ccc1O)c1cc(=O)c2c(o1)cc(cc2O)O
CID:5281605	Oc1cc2oc(cc(=O)c2c(c1O)O)c1ccccc1
CID:5281607	Oc1cc(O)c2c(c1)oc(cc2=O)c1ccccc1
CID:5281616	Oc1cc(O)c2c(c1)oc(c(c2=O)O)c1ccccc1
CID:5281624	CC(=CCc1ccc2c(c1O)oc1c(c2=O)c(O)ccc1)C
CID:5281629	Oc1c2C=CC(Oc2cc2c1c(=O)c1c(o2)c(O)ccc1)(C)C
CID:5281647	OC[C@H]1O[C@H]([C@@H]([C@H]([C@@H]1O)O)O)c1c(O)cc2c(c1O)c(=O)c1c(o2)cc(c(c1)O)O
CID:5281653	COc1cc(O)c2c(c1)oc1c(c2=O)c(O)c(cc1)OC
CID:5281658	Oc1cc(O)c2c(c1)oc1c(c2=O)c(O)c(cc1)O
CID:5281670	Oc1ccc(c(c1)O)c1oc2cc(O)cc(c2c(=O)c1O)O
CID:5281672	Oc1cc(O)c2c(c1)oc(c(c2=O)O)c1cc(O)c(c(c1)O)O
CID:5281696	COc1ccc(cc1)c1cc(=O)c2c(o1)c(c(cc2O)O)c1cc(ccc1OC)c1cc(=O)c2c(o1)cc(cc2O)OC
CID:5281703	COc1c(O)cc(c2c1oc(cc2=O)c1ccccc1)O
CID:5281704	COc1ccc(cc1)c1coc2c(c1=O)cc(c(c2)O)OC
CID:5281707	Oc1ccc2c(c1)oc(=O)c1c2oc2c1ccc(c2)O
CID:5281718	OC[C@H]1O[C@@H](Oc2cc(/C=C/c3ccc(cc3)O)cc(c2)O)[C@@H]([C@H]([C@@H]1O)O)O
CID:5281761	OC[C@H]1O[C@@H](OC(=O)/C=C/c2ccc(c(c2)O)O)[C@@H]([C@H]
CID:5281775	COc1cc(CC/C=C/C(=O)CCc2ccc(c(c2)OC)O)ccc1O
CID:5281794	CCCCC/C=C/C(=O)CCc1ccc(c(c1)OC)O
CID:5281852	CCCCCC/C=CCCCCCCCc1cc(O)cc(c1)O
CID:5281858	CCCCCC/C=CCCCCCCCc1cccc(c1C(=O)O)O
CID:5282102	OC[C@H]1O[C@@H](Oc2c(oc3c(c2=O)c(O)cc(c3)O)c2ccc(cc2)O)[C@@H]([C@H]([C@@H]1O)O)O
CID:5282108	CC(=O)/C=C/C1C(=CCCC1(C)C)C
CID:5282166	OC[C@H]1O[C@@H](Oc2c(oc3c(c2=O)c(O)cc(c3)O)c2ccc(c(c2)O)O)[C@@H]([C@H]([C@@H]1O)O)O[C@@H]1O[C@H](CO)[C@H]([C@@H]([C@H]1O)O)O
CID:5282361	Oc1ccc(cc1)/C=C/C(=O)c1ccccc1
CID:5282708	CC/C=C/CC(=O)O
CID:5282826	CCCCC/C=C/C/C=C/C/C=C/CCCCCCC(=O)O
CID:5284371	COc1ccc2c3c1O[C@@H]1[C@@]43CCN([C@H](C2)[C@@H]4C=C[C@@H]1O)C
CID:5284433	OC[C@@]12[C@@H](C=C(C(=O)[C@H]1O)C)O[C@H]1[C@@]3([C@]2(C)[C@H](O)[C@H]1O)OC3
CID:5284566	CN1[C@@H]2CCC[C@H]1CC(C2)NC(=O)c1nn(c2c1cccc2)C
CID:52918154	Cc1oc2cc(O)c(c(c2c(=O)c1)O)O
CID:5315457	CC(Cc1occ(c1)[C@H]1CC=C(C(=O)C1)C)C
CID:5315459	COc1ccc(cc1c1c(O)cc(c2c1oc(cc2=O)c1ccc(cc1)O)O)c1cc(=O)c2c(o1)cc(cc2O)O
CID:5315869	OCCc1ccc(c(c1)O[C@@H]1O[C@H](CO)[C@@H]([C@@H]([C@H]1O)O)O)O
CID:5315876	COc1cc(/C=C/C(=O)OCC(=O)Cc2ccc(c(c2)O)O)ccc1O
CID:5316118	O=C(OC1C(O)C[C@]2(C(C1(C)C)CCC1(C2CCC2(C1(C)CCC1(C2C(CC1)C(=C)C)C(=O)O)C)C)C)/C=Cc1ccc(cc1)O
CID:5316122	OC[C@H]1O[C@H]([C@@H]([C@H]([C@@H]1O)O)O[C@@H]1O[C@H](COC(=O)/C=C/c2ccc(c(c2)OC)O)[C@H]([C@@H]([C@H]1O)O)O)c1c(C)cc2c(c1O)c(=O)cc(o2)c1ccc(cc1)O
CID:5316511	Oc1ccc(cc1)Oc1cc(=O)c2c(o1)cc(cc2O)O
CID:5316952	CCCCCCCCCCCCCCCCCCCCCCOC(=O)/C=C/c1ccc(c(c1)O)O
CID:5317284	COc1c(O)cc2c(c1O)c(=O)cc(o2)c1ccc(c(c1)O)O
CID:5317587	CCCCCC(OC(=O)C)CC(OC(=O)C)CCc1ccc(c(c1)OC)O
CID:5317590	CCCCCCCCCC(CC(CCc1ccc(c(c1)OC)O)O)O
CID:5317592	COc1cc(CCC(=O)/C=C/CCc2cc(OC)c(c(c2)OC)O)ccc1O
CID:5317593	COc1cc(CCC(=O)/C=C/CCc2ccc(cc2)O)ccc1O
CID:5317623	OC[C@H]1O[C@@H](OC2CCC3(C(C2(C)C)CCC2(C3CC(O)C3C2(C)CCC3C(CCC=C(C)C)(O)C)C)C)[C@@H]([C@H]([C@@H]1O)O)O[C@@H]1O[C@H](CO)[C@H]([C@@H]([C@H]1O)O)O
CID:5318039	COc1cc(CCC(CC(=O)CCc2ccc(c(c2)OC)O)O)ccc1O
CID:5318051	OCC1CC(O)C(C(O1)OC(=O)c1cc(O)c(c(c1)O)O)OC(=O)c1cc(O)c(c(c1C1C(CC(=O)OC1C(=O)OC)C(=O)O)O)O
CID:5318088	Oc1ccc(cc1)[C@H]1Oc2c3[C@@H]1c1cc(O)cc(c1[C@@H](Cc3cc(c2)O)c1ccc(cc1)O)O
CID:5318274	CCCC(OC(=O)C)CC(OC(=O)C)CCc1ccc(c(c1)OC)O
CID:5318562	Cc1cc(=O)c2c(o1)c(C)c(cc2O)O
CID:5318565	COc1c(O)c(OC)cc2c1oc(=O)cc2
CID:5318568	COc1cc(CC/C=C/C(=O)CCc2cc(OC)c(c(c2)OC)O)ccc1O
CID:5318569	COc1ccc(cc1)c1cc(=O)c2c(o1)c(c(cc2O)O)c1cc(ccc1OC)c1cc(=O)c2c(o1)cc(cc2O)O
CID:5318869	COc1c(oc2c(c1=O)c(O)cc(c2)OC)c1ccc(cc1)O
CID:5319439	COc1c(O)ccc(c1O)C1COc2c(C1)ccc1c2C=CC(O1)(C)C
CID:5319557	COC([C@H]1OC23OC1C[C@H](C3[C@@]1([C@]([C@H]2O)(C)C2CCC3[C@@]4([C@@]2(CC1)C4)CC[C@@H](C3(C)C)O)C)C)(C)C
CID:5319664	COc1ccc(c(c1)O)C1COc2c(C1)ccc1c2C=CC(O1)(C)C
CID:5320287	COc1cc(O)c2c(c1)oc(c(c2=O)O)c1ccc(c(c1)O)OC
CID:5320351	COc1ccc(cc1OC)c1oc2cc(OC)c(c(c2c(=O)c1OC)O)OC
CID:5320399	COc1cc(O)c2c(c1OC)oc(cc2=O)c1ccccc1O
CID:5320438	COc1ccc(cc1)c1cc(=O)c2c(o1)cc(c(c2O)OC)O
CID:5320621	CC(CNC(=O)/C=C/C=C/c1ccc2c(c1)OCO2)C
CID:5320954	COc1ccc(cc1O)/C=C/c1cc(O)cc(c1)O
CID:5321255	OCc1cc(O)c2c(c1)C(c1c(C2=O)c(O)ccc1)C1c2cccc(c2C(=O)c2c1cc(cc2O)C(=O)O)O
CID:5321954	OC[C@H]1O[C@@H](Oc2cc(O)c3c(c2)oc(cc3=O)c2ccc(cc2)OC)[C@@H]([C@H]([C@@H]1O)O)O
CID:5322042	COc1ccc(c2c1oc1cc(O)cc(c1c2=O)O)O
CID:5322089	OC[C@H]1O[C@@H](Oc2ccc(cc2)/C=C/c2cc(O)cc(c2)O)[C@@H]([C@H]([C@@H]1O)O)O
CID:53477610	O[C@H]1CC[C@]2([C@@](C1)(O)[C@H](O)C=C1[C@@H]2CC[C@]2([C@H]1CC[C@@H]2[C@@H](/C=C/CC(C(C)C)C)C)C)C
CID:5352855	C=CCSS/C=C/C
CID:5352907	C=CCSS/C=CC
CID:5354238	COc1cc(/C=C/C(=O)C)ccc1O
CID:5359929	COc1ccc2c3c1O[C@@H]1[C@@]43CC[N@@+]([C@H](C2)[C@@H]4C=C[C@@H]1O)([O-])C
CID:5360545	[Na]
CID:5366552	CSS/C=C/C
CID:5367706	CC/C=CCCOC(=O)c1ccccc1
CID:5370101	CC(=C/C=C/C(=O)C)C
CID:5373023	CCC(C1NC(=O)C2C(CCN2C(=O)C(NC(=O)C(N(C)C)Cc2ccccc2)CC(C)C)Oc2cc(/C=C/NC1=O)c(OC)cc2)C
CID:5375252	Oc1cc(O)c2c(c1)oc(cc2=O)C
CID:5377945	COc1c(O)cc2c(c1O)c(=O)c(c(o2)c1ccc(cc1)O)O
CID:5378284	COc1cc(O)c2c(c1)oc1c(c2=O)c(OC)c(cc1)OC
CID:5378285	COc1cc(O)c2c(c1)oc1c(c2=O)c(OC)ccc1OC
CID:5380976	Oc1ccc2c(c1)oc(c(c2=O)c1ccccc1)C
CID:5386591	C=CCSS/C=C/CS(=O)CC=C
CID:5429	Cn1cnc2c1c(=O)[nH]c(=O)n2C
CID:54454	CCC(C(=O)O[C@H]1C[C@@H](C)C=C2[C@H]1[C@@H](CC[C@@H]1C[C@@H](O)CC(=O)O1)[C@H](C=C2)C)(C)C
CID:54541127	COc1ccc2c3c1O[C@@H]1[C@@]43CCN([C@H]([C@H]2O)[C@@H]4C=C[C@@H]1O)C
CID:5458674	OCC1OC(O[C@H]2CC[C@]3([C@H](C2(C)C)CC[C@@]2([C@@H]3C[C@@H](O)[C@H]3[C@@]2(C)CC[C@@H]3[C@@](OC2OC(COC3OCC(C(C3O)O)O)C(C(C2O)O)O)(CCC=C(C)C)C)C)C)C(C(C1O)O)OC1OC(CO)C(C(C1O)O)O
CID:5459910	COc1ccc2c3c1O[C@@H]1[C@@]43CCN([C@H](C2)[C@@H]4C=CC1=O)C
CID:5460341	[Ca]
CID:5460802	NC(C(=O)O)Cc1ccc(cc1)[O+]
CID:5460802	NC(C(=O)O)Cc1ccc(cc1)[O+]
CID:5460926	[NH3+]CCCC[C@@H](C(=O)[O-])[NH3+]
CID:5460957	[NH3+][C@H](C(=O)O)Cc1ccccc1
CID:5460957	[NH3+][C@H](C(=O)O)Cc1ccccc1
CID:5462222	[K]
CID:5462224	[Mg]
CID:5462311	[B]
CID:54670067	OC[C@@H]([C@H]1OC(=O)C(=C1O)O)O
CID:5479542	Oc1cc2OC(C)(C)C=Cc2c2c1c(=O)c1c([nH]2)c(O)ccc1
CID:5481244	OCC1OC(OC2C(OC(C(C2O)O)COC(=O)C)Oc2cc(O)c3c(c2)oc(cc3=O)c2ccc(c(c2)OC)O)C(C(C1O)O)O
CID:5484010	COc1cc(O)c2c(c1)oc(cc2=O)c1ccc(c(c1)c1c(O)cc(c2c1oc(cc2=O)c1ccc(cc1)O)O)O
CID:5488537	Oc1c(C2CCCCN2)c(O)c2c3c1C(=O)c1c(O)cc(c4c1c3c1c3c2c(O)c(C2CCCCN2)c(c3C(=O)c2c1c4c(C)cc2O)O)C
CID:5489470	OC[C@H]1O[C@@H](O[C@H]2[C@@H](O[C@H]([C@@H]([C@H]2O)O)C)Oc2c(oc3c(c2=O)c(O)cc(c3)O)c2ccc(cc2)O)[C@@H]([C@H]([C@@H]1O)O)O
CID:5491384	OC[C@H]1O[C@@H](Oc2ccc(cc2)c2cc(=O)c3c(o2)cc(cc3O)O)[C@@H]([C@H]([C@@H]1O)O)O
CID:5492272	COc1ccc2c(c1)c(=O)c1c(o2)c(OC)c(cc1O)O
CID:5492482	OC[C@H]1O[C@@H](O[C@H]2[C@@H](O)[C@H](OC[C@H]3O[C@@H](Oc4c(oc5c(c4=O)c(O)cc(c5)O)c4ccc(c(c4)O)O)[C@@H]([C@H]([C@H]3O)O)O)O[C@H]([C@@H]2O)C)[C@@H]([C@H]([C@@H]1O)O)O
CID:555644	O=CC(=C(C)C)c1ccco1
CID:5566	CN1CCN(CC1)CCCN1c2ccccc2Sc2c1cc(cc2)C(F)(F)F
CID:5570	C[n+]1cccc(c1)C(=O)[O-]
CID:5641	CCOC(=O)N
CID:573024	O=C1CC2(CC=C1C)C(C)CCC2C(C)C
CID:5745	CC(=O)OCC(=O)[C@@]1(O)CC[C@@H]2[C@]1(C)CC(=O)[C@H]1[C@H]2CCC2=CC(=O)CC[C@]12C
CID:5748168	Oc1cc2OC([C@@H](Cc2c(c1)O)O)c1cc2c(cc(c(c2c(c(=O)c1)O)OC(=O)c1cc(O)c(c(c1)O)O)O)[C@H]1Oc2cc(OC(=O)c3cc(O)c(c(c3)O)O)cc(c2C[C@H]1O)O
CID:5781	O=C1NC(=O)C(=O)C(=O)N1
CID:5810	O[C@H]1CN[C@@H](C1)C(=O)O
CID:58219327	C/C=C/SS(=O)/C=C/C
CID:5853952	CCCCC/C=C/CC1CCC(=O)O1
CID:586	OC(=O)CN(C(=N)N)C
CID:5862	N[C@H](C(=O)O)CS
CID:5870	Oc1ccc2c(c1)CC[C@@H]1[C@@H]2CC[C@]2([C@H]1CCC2=O)C
CID:587245	C#CC#CCc1ccccc1
CID:588	O=C1N=C(N(C1)C)N
CID:5951	OC[C@@H](C(=O)O)N
CID:595133	C=C1CCCC2(C31CC(C3CC2)(C)C)C
CID:5988	OC[C@H]1O[C@@]([C@H]([C@@H]1O)O)(CO)O[C@H]1O[C@H](CO)[C@H]([C@@H]([C@H]1O)O)O
CID:5997	CC(CCC[C@H]([C@H]1CC[C@@H]2[C@]1(C)CC[C@H]1[C@H]2CC=C2[C@]1(C)CC[C@@H](C2)O)C)C
CID:6005	CN1CCc2c3[C@H]1Cc1ccc(c(c1c3ccc2)O)O
CID:601259	COc1cc2CN3CCc4c(C3Cc2cc1O)cc(c(c4)OC)O
CID:6021	OC[C@H]1O[C@H]([C@@H]([C@@H]1O)O)n1cnc2c1[nH]cnc2=O
CID:6021688	CCCCCCCCCCCCCCCC(=O)OCC(OC(=O)CCCCCCC/C=C/C/C=C/CCCCC)COP(=O)(OCC[N+](C)(C)C)[O-]
CID:6037	OC(=O)CC[C@@H](C(=O)O)NC(=O)c1ccc(cc1)NCc1cnc2c(n1)c(=O)nc([nH]2)N
CID:6041	CNC[C@@H](c1cccc(c1)O)O
CID:6076	O[C@@H]1[C@@H]2OP(=O)(O)OC[C@H]2O[C@H]1n1cnc2c1ncnc2N
CID:60961	OC[C@H]1O[C@H]([C@@H]([C@@H]1O)O)n1cnc2c1ncnc2N
CID:61641	CSCCC(=O)OC
CID:617627	COc1cnc(c2c1c1ccccc1[nH]2)C(=O)C
CID:6178836	Oc1cc2OC(C(Cc2c(c1)O)O)c1cc(O)c(c2c1cc(cc(=O)c2O)C(=O)O)O
CID:61926	CSSSCC=C
CID:6212	ClC(Cl)Cl
CID:62434	CSSCC=C
CID:625070	COc1c2oc(=O)ccc2c(c2c1occ2)CC=C(C)C
CID:6255462	COc1ccc(cc1)/C=C/c1cc(O)cc(c1)O
CID:627343	COC1=C(OC)C23C(CC1=O)(CCN3C)c1c(CC2)ccc(c1OC)O
CID:6274	N[C@H](C(=O)O)Cc1cnc[nH]1
CID:6276	CCCCCO
CID:6288	C[C@H]([C@@H](C(=O)O)N)O
CID:6293	O=C1c2ccccc2C(=O)c2c1ccc(c2O)O
CID:6306	CC[C@@H]([C@@H](C(=O)O)N)C
[truncated: 190 more rows]
